# Supplementary material for: WRKY transcription factors in legumes
Source: BMC Plant Biol. 2018 Oct 17;18:243. doi: 10.1186/s12870-018-1467-2 (PMC6192229; doi:10.1186/s12870-018-1467-2)
Supplement: Supplementary file 1 — Table S1. The name, chromosomal location, number, and type of WRKY in 12 legumes. aNull indicates that the protein lacks WRKY features. bThe bold font indicates an amino acid mutation. (XLSX 107 kb) [file 12870_2018_1467_MOESM1_ESM.xlsx]

## Sheet: Sheet1
Gene ID	Name	Alternative transcripts	Chromosome	Location	aGroups	Sequence	bWRKY domain	Zinc-finger structure	Other domians
Aradu.171F6	AdWRKY1	1	6	96448103-96548102	IIc	Full-length	WRKYGQK	CX4CX23HX1H	No found
Aradu.180Q6	AdWRKY2	1	7	2550529-2554142	IIb	Full-length	WRKYGQK	CX5CX23HX1H	No found
Aradu.1C3SG	AdWRKY3	1	7	73485797-73494641	I	Partial sequence	WRKYGQK;WRKYGQK	CX7CX23HX1C;CX7CX23HX1C	No found
Aradu.1S9TS	AdWRKY4	1	4	102846529-102849168	III	Full-length	WRKYGQK	CX7CX23HX1C	No found
Aradu.20TYF	AdWRKY5	1	10	87219665-87222096	IIa	Full-length	WRKYGQK	CX4CX23HX1H	No found
Aradu.259PC	AdWRKY6	1	3	106926266-106929058	III	Full-length	WRKYGQK	CX7CX23HX1C	No found
Aradu.2S5CB	AdWRKY7	1	7	21632769-21633746	IIc	Full-length	WRKYEEN	CX4CX22HX1H	No found
Aradu.2SS2B	AdWRKY8	1	4	113446898-113450731	I	Full-length	WRKYGQK;WRKYGQK	CX4CX22HX1H;CX4CX23HX1H	No found
Aradu.2V4EQ	AdWRKY9	1	8	49456314-49458968	III	Full-length	WRKYGQK	CX7CX23HX1C	No found
Aradu.3A7SE	AdWRKY10	1	10	6540487-6544741	III	Full-length	WRKYGQK	CX7CX23HX1C	NBS-LRR
Aradu.455QS	AdWRKY11	1	6	7277326-7278998	IIe	Full-length	WRKYGQK	CX5CX23HX1H	No found
Aradu.76148	AdWRKY12	1	7	2249706-2254506	I	Full-length	WRKYGQK;WRKYGQK	CX4CX22HX1H;CX4CX23HX1H	No found
Aradu.92HAJ	AdWRKY13	1	7	73667026-73670729	III	Full-length	WRKYGQK	CX7CX23HX1C	No found
Aradu.93TCK	AdWRKY14	1	2	10772075-10774104	IId	Full-length	WRKYGQK	CX5CX23HX1H	Plant_zn_clust
Aradu.9L7NB	AdWRKY15	1	10	6296565-6298251	IIb	Partial sequence	WRKYGQK	CX5CX23HX1H	No found
Aradu.A47FP	AdWRKY16	1	Adur1368	28844..40588	I	Full-length	WRKYGQK;WRKYGQK	CX4CX23HX1H;CX4CX23HX1H	No found
Aradu.AW21H	AdWRKY17	1	1	3329849-3336012	I	Full-length	WRKYGQK;WRKYGQK	CX4CX22HX1H;CX4CX23HX1H	No found
Aradu.B1C6F	AdWRKY18	1	3	104870721-104871595	IIc	Full-length	WRKYGEK	CX5CX23HX1H	No found
Aradu.B1KKT	AdWRKY19	1	4	117238256-117240853	IIb	Partial sequence	WRKYGQK	CX5CX23HX1H	No found
Aradu.B4PGB	AdWRKY20	1	7	69522790-69528464	III	Full-length	WRKYGEK	CX7CX23HX1C	No found
Aradu.B7WMP	AdWRKY21	1	10	75653948-75655893	IIc	Full-length	WRKYGKK	CX4CX23HX1H	No found
Aradu.BB4JP	AdWRKY22	1	4	112802741-112805109	IIe	Full-length	WRKYGQK	CX5CX23HX1H	No found
Aradu.BWB05	AdWRKY23	1	10	76106294-76108271	IIc	Full-length	WRKYGQK	CX4CX23HX1H	No found
Aradu.BWE0N	AdWRKY24	1	3	129960074-129962370	IIb	Partial sequence	WRKYGQK	CX5CX23HX1H	No found
Aradu.C8ZMR	AdWRKY25	1	3	114203731-114206510	IIc	Full-length	WRKYGKK	CX4CX23HX1H	No found
Aradu.C90G3	AdWRKY26	1	3	36167564-36169060	IId	Full-length	WRKYGKK	CX5CX23HX1H	Plant_zn_clust
Aradu.CDI4M	AdWRKY27	1	7	69513811-69518443	III	Full-length	WRKYGQK	CX7CX23HX1C	No found
Aradu.CST5R	AdWRKY28	1	4	118113905-118118603	I	Full-length	WRKYGQK;WRKYGQK	CX4CX22HX1H;CX4CX23HX1H	No found
Aradu.CW4J0	AdWRKY29	1	7	960375-963557	I	Full-length	WRKYGQK;WRKYGQK	CX4CX22HX1H;CX4CX23HX1H	No found
Aradu.D6WHF	AdWRKY30	1	2	16922445-16923135	IIc	Full-length	WRKYGKK	CX4CX23HX1H	No found
Aradu.DT9DS	AdWRKY31	1	8	29266775-29268511	IIb	Full-length	WRKYGQK	CX4CX23HX1H	No found
Aradu.E2930	AdWRKY32	1	4	115205885-115209953	IIc	Full-length	WRKYGQK	CX4CX23HX1H	No found
Aradu.E9V4C	AdWRKY33	1	6	7145532-7147374	IIc	Full-length	WRKYGQK	CX4CX23HX1H	No found
Aradu.EY4MD	AdWRKY34	1	3	13576451-13578792	IIb	Full-length	WRKYGQK	CX5CX23HX1H	No found
Aradu.G4IDA	AdWRKY35	1	3	134464754-134466145	IIe	Full-length	WRKYGQK	CX5CX23HX1H	No found
Aradu.GI8Z2	AdWRKY36	1	1	98933184-98935913	IIb	Full-length	WRKYGQK	CX5CX23HX1H	No found
Aradu.HD2AV	AdWRKY37	1	10	6533508-6537329	III	Full-length	WRKYDEK	CX4CX23HX1C	NBS-LRR
Aradu.I1GRS	AdWRKY38	1	1	90571121-90572220	IId	Full-length	WRKYGQK	CX5CX23HX1H	Plant_zn_clust
Aradu.I1JUP	AdWRKY39	1	3	126985988-126989684	IIc	Full-length	WRKYGQK	CX4CX23HX1H	No found
Aradu.I8GKQ	AdWRKY40	1	3	130213360-130214633	IIc	Full-length	WRKYGQK	CX4CX23HX1H	No found
Aradu.KD2FK	AdWRKY41	1	6	107491324-107493584	IIa	Full-length	WRKYGQK	CX5CX23HX1H	No found
Aradu.KEE43	AdWRKY42	1	9	835365-837983	IIa	Full-length	WRKYGQK	CX5CX23HX1H	No found
Aradu.KG41H	AdWRKY43	1	6	2586565-2587836	III	Full-length	WRKYGQK	CX7CX23HX1C	No found
Aradu.LAA50	AdWRKY44	1	4	10187937-10190565	IIe	Full-length	WRKYGQK	CX5CX23HX1H	No found
Aradu.M1GCR	AdWRKY45	1	5	15559897-15561158	III	Full-length	WRKYGQK	CX7CX23HX1C	No found
Aradu.NH44H	AdWRKY46	1	8	43602099-43604094	IId	Full-length	WRKYGQK	CX5CX23HX1H	Plant_zn_clust
Aradu.NTD67	AdWRKY47	1	1	92774682-92778629	I	Full-length	WRKYGQK;WRKYGQK	CX4CX22HX1H;CX4CX23HX1H	No found
Aradu.P3BGN	AdWRKY48	1	10	101702776-101705615	I	Full-length	WRKYGQK;WRKYGQK	CX4CX22HX1H;CX4CX23HX1H	No found
Aradu.PK283	AdWRKY49	1	1	14954118-14955796	IId	Full-length	WRKYGQK	CX5CX23HX1H	Plant_zn_clust
Aradu.PM5NX	AdWRKY50	1	3	113656410-113658991	IIc	Full-length	WRKYGQK	CX5CX23HX1H	No found
Aradu.PW6QG	AdWRKY51	1	6	110588990-110592468	IId	Full-length	GRKYGEK	CX5CX23HX1H	Plant_zn_clust
Aradu.Q51PJ	AdWRKY52	1	6	6511015-6513514	IIb	Full-length	WRKYGQK	CX5CX23HX1H	No found
Aradu.QU3D9	AdWRKY53	1	7	21132984-21135028	I	Full-length	WRKYGQK;WRKYGQK	CX4CX22HX1H;CX4CX23HX1H	No found
Aradu.R83G6	AdWRKY54	1	6	23788394-23794392	I	Full-length	WRKYGQK;WRKYGQK	CX4CX22HX1H;CX4CX23HX1H	No found
Aradu.RZ9Z0	AdWRKY55	1	5	107471897-107473192	IIe	Full-length	WRKYGQK	CX5CX23HX1H	No found
Aradu.S7YD6	AdWRKY56	1	6	99741611-99744901	I	Full-length	WRKYGQK;WRKYGQK	CX4CX22HX1H;CX4CX23HX1H	No found
Aradu.S9TS8	AdWRKY57	1	4	85817799-85821558	IIc	Full-length	WRKYGQK	CX4CX23HX1H	No found
Aradu.T7DND	AdWRKY58	1	7	69487679-69491902	III	Full-length	WRKYGQK	CX7CX23HX1C	No found
Aradu.T9MSY	AdWRKY59	1	6	108477943-108480008	IIc	Full-length	WRKYGKK	CX4CX23HX1H	No found
Aradu.TF48T	AdWRKY60	1	5	109049730-109053645	I	Full-length	WRKYGQK;WRKYGQK	CX4CX22HX1H;CX4CX23HX1H	No found
Aradu.U1JXN	AdWRKY61	1	5	15018928-15019783	IIe	Full-length	WRKYGQK	CX5CX23HX1H	No found
Aradu.V6U4I	AdWRKY62	1	2	83811697-83817344	I	Full-length	WRKYGEK;WRKYGQK	CX4CX22HX1H;CX4CX23HX1H	No found
Aradu.V8B24	AdWRKY63	1	4	12435302-12440524	I	Full-length	WRKYGKK;WRKYGRK	CX4CX23HX1H;CX4CX23HX1H	No found
Aradu.VE705	AdWRKY64	1	6	107455416-107457049	IIa	Full-length	WRKYGQK	CX5CX23HX1H	No found
Aradu.VL3IZ	AdWRKY65	1	8	8671728-8673376	III	Full-length	WRKYGQK	CX7CX23HX1C	No found
Aradu.VSA8A	AdWRKY66	1	4	4841816-4843992	IIb	Full-length	WRKYGQK	CX5CX23HX1H	No found
Aradu.WF2VJ	AdWRKY67	1	6	15737898-15738890	IId	Full-length	WRKYGQK	CX5CX23HX1H	Plant_zn_clust
Aradu.WLB92	AdWRKY68	1	5	48450529-48458535	I	Full-length	WRKYGQK;WRKYGQK	CX4CX22HX1H;CX4CX23HX1H	No found
Aradu.XE5AY	AdWRKY69	1	8	16539008-16540849	IIc	Full-length	WRKYGKK	CX4CX23HX1H	No found
Aradu.Y0UPL	AdWRKY70	1	2	2534159-2536355	IIc	Full-length	WRKYGQK	CX4CX23HX1H	No found
Aradu.YH9QH	AdWRKY71	1	3	125705958-125708318	IIb	Full-length	WRKYGQK	CX5CX23HX1H	No found
Aradu.YK9C7	AdWRKY72	1	2	16918288-16919048	IIc	Full-length	WRKYGKK	CX4CX23HX1H	No found
Aradu.YZ7HA	AdWRKY73	1	2	2478685-2480519	IIe	Partial sequence	WRKYGQK	CX5CX23HX1H	No found
Aradu.Z5BX3	AdWRKY74	1	1	95440855-95442232	IIc	Full-length	WRKYGQK	CX4CX23HX1H	No found
Aradu.Z8LVK	AdWRKY75	1	10	68834728-68836952	III	Full-length	WRKYGQK	CX7CX23HX1C	No found
Araip.05XM7	AiWRKY1	1	3	115820576-115823235	IIc	Full-length	WRKYGQK	CX4CX23HX1H	No found
Araip.11A9H	AiWRKY2	1	4	122592930-122595617	IIc	Full-length	WRKYGQK	CX4CX23HX1H	No found
Araip.15EJY	AiWRKY3	1	5	16308017-16309281	III	Full-length	WRKYGQK	CX7CX23HX1C	No found
Araip.17DMG	AiWRKY4	1	3	130971932-130973658	IIe	Full-length	WRKYGQK	CX5CX23HX1H	No found
Araip.1E1WQ	AiWRKY5	1	6	17840475-17841758	III	Full-length	WRKYGQK	CX7CX23HX1C	No found
Araip.1G97J	AiWRKY6	1	5	20867987-20872809	I	Full-length	WRKYGQK;WRKYGQK	CX4CX22HX1H;CX4CX23HX1H	No found
Araip.20FU5	AiWRKY7	1	6	131741177-131743430	IIa	Full-length	WRKYGQK	CX5CX23HX1H	No found
Araip.2412K	AiWRKY8	1	6	32334948-32341415	I	Full-length	WRKYGQK;WRKYGQK	CX4CX22HX1H;CX4CX23HX1H	No found
Araip.2CM48	AiWRKY9	1	3	16543220-16546210	IIb	Full-length	WRKYGQK	CX5CX23HX1H	No found
Araip.3G8AJ	AiWRKY10	1	6	9178374-9180091	IIe	Partial sequence	WRKYGQK	CX5CX23HX1H	No found
Araip.4KW8X	AiWRKY11	1	5	149569433-149572984	I	Full-length	WRKYGQK;WRKYGQK	CX4CX22HX1H;CX4CX23HX1H	No found
Araip.4L5AH	AiWRKY12	1	4	122564420-122566983	IIe	Full-length	WRKYGQK	CX5CX23HX1H	No found
Araip.50M3R	AiWRKY13	1	10	10609900-10611980	IIb	Full-length	WRKYGQK	CX5CX23HX1H	No found
Araip.5KR1P	AiWRKY14	1	10	101361870-101366136	IIc	Full-length	WRKYGKK	CX4CX23HX1H	No found
Araip.5X628	AiWRKY15	1	4	6168593-6170755	IIb	Full-length	WRKYGQK	CX5CX23HX1H	No found
Araip.609AA	AiWRKY16	1	7	22053771-22056837	I	Full-length	WRKYGQK;WRKYGQK	CX4CX22HX1H;CX4CX23HX1H	No found
Araip.60WGZ	AiWRKY17	1	3	5661471-5663493	IId	Full-length	WRKYGQK	CX5CX23HX1H	Plant_zn_clust
Araip.761TD	AiWRKY18	1	7	124464842-124466602	IIc	Full-length	WRKYGKK	CX4CX23HX1H	No found
Araip.7QK0A	AiWRKY19	1	10	101535136-101538147	IIc	Full-length	WRKYGQK	CX4CX23HX1H	No found
Araip.95YSF	AiWRKY20	1	6	9435661-9436987	IIc	Full-length	WRKYGQK	CX4CX23HX1H	No found
Araip.9P0YM	AiWRKY21	1	4	111980011-111984856	III	Full-length	WRKYGQK	CX7CX23HX1C	No found
Araip.AR7FU	AiWRKY22	1	2	4154797-4158470	III	Full-length	WRKYGQK	CX7CX23HX1C	No found
Araip.B07N1	AiWRKY23	1	3	131218828-131220113	IIc	Full-length	WRKYGQK	CX4CX23HX1H	No found
Araip.BH62W	AiWRKY24	1	7	31920747-31925075	III	Full-length	WRKYGEK	CX7CX23HX1C	No found
Araip.C9W46	AiWRKY25	1	1	3455370-3457871	III	Full-length	WRKHGQK	CX7CX23HX1C	Exo70
Araip.D0ST6	AiWRKY26	1	3	106798675-106799542	IIc	Full-length	WRKYGEK	CX4CX23HX1H	No found
Araip.E23GM	AiWRKY27	1	6	135351833-135354953	IId	Full-length	WRKYGQK	CX5CX23HX1H	Plant_zn_clust
Araip.E7ABQ	AiWRKY28	1	10	10920902-10925663	III	Full-length	WRKYGQK	CX7CX23HX1C	NBS-LRR
Araip.F1ZX1	AiWRKY29	1	3	126626882-126631888	IIb	Partial sequence	WRKYGQK	CX5CX23HX1H	No found
Araip.FXX59	AiWRKY30	1	2	20378106-20378803	IIc	Partial sequence	WRKYGKK	CX4CX23HX1H	No found
Araip.G0Q9N	AiWRKY31	1	5	43383576-43391094	I	Full-length	WRKYGQK;WRKYGQK	CX4CX22HX1H;CX4CX23HX1H	No found
Araip.G2UJA	AiWRKY32	1	6	132627435-132629284	IIc	Full-length	WRKYGKK	CX4CX23HX1H	No found
Araip.GNN30	AiWRKY33	1	3	127731739-127733523	IIc	Full-length	WRKYGQK	CX4CX23HX1H	No found
Araip.GX4JH	AiWRKY34	1	10	96507955-96510158	III	Full-length	WRKYGQK	CX7CX23HX1C	No found
Araip.HGN3R	AiWRKY35	1	5	15716225-15717042	IIe	Full-length	WRKYGQK	CX5CX23HX1H	No found
Araip.HYR0N	AiWRKY36	1	3	93687112-93690183	III	Partial sequence	WRKYGQK	CX7CX23HX1C	No found
Araip.JP61Y	AiWRKY37	1	8	13033770-13036220	IIe	Full-length	WRKYGQK	CX5CX23HX1H	No found
Araip.KXH96	AiWRKY38	1	7	115242534-115244281	III	Full-length	WRKYGQK	CX7CX23HX1C	No found
Araip.LH5AE	AiWRKY39	1	7	2278855-2281450	IIb	Full-length	WRKYGQK	CX5CX23HX1H	No found
Araip.LSC0K	AiWRKY40	1	9	960179-962837	IIa	Partial sequence	WRKYGQK	CX5CX23HX1H	No found
Araip.M90ED	AiWRKY41	1	1	20232435-20234114	IId	Full-length	WRKYGQK	CX5CX23HX1H	Plant_zn_clust
Araip.MJ8I2	AiWRKY42	1	1	126860271-126862419	IIb	Full-length	WRKYGQK	CX5CX23HX1H	No found
Araip.MZ01X	AiWRKY43	1	6	1371688-1373318	IId	Full-length	WRKYGQK	CX5CX23HX1H	Plant_zn_clust
Araip.N4R5C	AiWRKY44	1	7	31934578-31939993	III	Full-length	WRKYGQK	CX7CX23HX1C	No found
Araip.N5PZ4	AiWRKY45	1	2	1809033-1810733	IIe	Full-length	WRKYGQK	CX5CX23HX1H	No found
Araip.NCA4A	AiWRKY46	1	1	137412255-137414913	I	Full-length	WRKYGQK;WRKYGQK	CX4CX22HX1H;CX4CX23HX1H	No found
Araip.NTH8A	AiWRKY47	1	4	123415908-123419503	I	Full-length	WRKYGQK;WRKYGQK	CX4CX22HX1H;CX4CX23HX1H	No found
Araip.NX7E8	AiWRKY48	1	3	116374381-116376354	IIc	Full-length	WRKYGKK	CX4CX23HX1H	No found
Araip.PE7UC	AiWRKY49	1	8	31681210-31688760	III	Full-length	WRKYGQK	CX7CX23HX1C	No found
Araip.PY0W6	AiWRKY50	1	8	121640614-121643007	IId	Full-length	WRKYGQK	CX5CX23HX1H	Plant_zn_clust
Araip.Q8TW2	AiWRKY51	1	2	20446008-20448945	I	Full-length	WRKYDKK;WHKYGKK	CX4CX23HX1H;CX23HX1H	No found
Araip.R3I3B	AiWRKY52	1	7	1921813-1926668	I	Full-length	WRKYGQK;WRKYGQK	CX4CX22HX1H;CX4CX23HX1H	No found
Araip.R5S93	AiWRKY53	1	2	95716962-95723796	I	Full-length	WRKYGQK;WRKYGQK	CX4CX22HX1H;CX4CX23HX1H	No found
Araip.RC4R7	AiWRKY54	1	6	123375004-123378429	I	Full-length	WRKYGQK;WRKYGQK	CX4CX22HX1H;CX4CX23HX1H	No found
Araip.RQ3D1	AiWRKY55	1	4	94804501-94807525	IIc	Full-length	WRKYGQK	CX4CX23HX1H	No found
Araip.RT6E9	AiWRKY56	1	2	95875657-95877466	IIb	Full-length	WRKYGQK	CX4CX23HX1H	No found
Araip.TM757	AiWRKY57	1	8	30536555-30538402	III	Full-length	WRKYGQK	CX7CX23HX1C	No found
Araip.TS0SQ	AiWRKY58	1	1	136751332-136752771	IId	Full-length	WRKYGQK	CX5CX23HX1H	Plant_zn_clust
Araip.UGG4B	AiWRKY59	1	7	22647297-22648274	IIc	Full-length	WRKYEEN	CX4CX22HX1H	No found
Araip.UK84R	AiWRKY60	1	10	127679142-127682504	I	Full-length	WRKYGQK;WRKYGQK	CX4CX22HX1H;CX4CX23HX1H	No found
Araip.V76CX	AiWRKY61	1	10	110656489-110658575	IIa	Full-length	WRKYGQK	CX5CX23HX1H	No found
Araip.W2FG5	AiWRKY62	1	3	130833720-130836001	IIb	Full-length	WRKYGQK	CX5CX23HX1H	No found
Araip.WEZ1Z	AiWRKY63	1	3	39241101-39242598	IId	Full-length	WRKYGQK	CX5CX23HX1H	Plant_zn_clust
Araip.WH7IR	AiWRKY64	1	1	131542919-131544212	IIc	Full-length	WRKYGQK	CX4CX23HX1H	No found
Araip.WHJ14	AiWRKY65	1	6	131711451-131713202	IIa	Full-length	WRKYGQK	CX5CX23HX1H	No found
Araip.X395U	AiWRKY66	1	7	689641-692830	I	Full-length	WRKYGQK;WRKYGQK	CX4CX22HX1H;CX4CX23HX1H	No found
Araip.X4GRJ	AiWRKY67	1	1	135023735-135027751	I	Full-length	WRKYGQK;WRKYGQK	CX4CX22HX1H;CX4CX23HX1H	No found
Araip.X9JQZ	AiWRKY68	1	4	11678174-11680849	IIe	Full-length	WRKYGQK	CX5CX23HX1H	No found
Araip.X9TAK	AiWRKY69	1	4	127074619-127077295	IIb	Partial sequence	WRKYGQK	CX5CX23HX1H	No found
Araip.XA1DG	AiWRKY70	1	8	30734529-30740946	III	Partial sequence	WRKYGQK	CX7CX23HX1C	No found
Araip.XVA98	AiWRKY71	1	4	107366850-107368209	IIc	Partial sequence	WCKYGEK	CX4CX23HX1H	No found
Araip.XXE31	AiWRKY72	1	5	147829747-147831725	IIe	Full-length	WRKYGQK	CX5CX23HX1H	No found
Araip.Y6GAE	AiWRKY73	1	3	98931753-98932256	IIe	Full-length	WRKYGQK	CX5CX23HX1H	No found
Araip.Y7LV8	AiWRKY74	1	1	123537733-123540956	IIb	Full-length	WRKYGQK	CX5CX27HX1H	No found
Araip.YF2HP	AiWRKY75	1	9	22467307-22469119	IIc	Full-length	WRKYGQK	CX4CX23HX1H	No found
Araip.Z0RAA	AiWRKY76	1	2	9309186-9310723	III	Full-length	RKKYGQK	CX7CX23HX1C	No found
Araip.Z2M00	AiWRKY77	1	7	22639190-22642932	IIc	Full-length	WRKYEEN	CX4CX23HX1H	Exo70
C.cajan_00060	CcWRKY1	1	11	488760-490302	IIa	Full-length	WRKYGQK	CX5CX23HX1H	Not found
C.cajan_00971	CcWRKY2	1	11	10350512-10352443	IId	Full-length	WRKYGQK	CX5CX23HX1H	Plant_zn_clust
C.cajan_01682	CcWRKY3	1	11	18403775-18408312	IIb	Full-length	WRKYGQK	CX5CX23HX1H	Not found
C.cajan_02255	CcWRKY4	1	11	24877683-24879492	III	Full-length	WRKYGQK	CX7CX23HX1C	Not found
C.cajan_02335	CcWRKY5	1	11	25652521-25654477	IIc	Full-length	WRKYGQK	CX4CX23HX1H	Not found
C.cajan_03812	CcWRKY6	1	11	41926713-41936539	IIb	Partial sequence	WRKYGQK	CX5CX23HX1H	Not found
C.cajan_03945	CcWRKY7	1	11	43340146-43349866	IIb	Full-length	WRKYGQK	CX5CX23HX1H	Not found
C.cajan_04448	CcWRKY8	1	11	48179670-48182187	IIb	Full-length	WRKYGQK	CX5CX23HX1H	Not found
C.cajan_04594	CcWRKY9	1	2	836347-838231	III	Full-length	WRKYGQK	CX7CX23HX1C	Not found
C.cajan_04816	CcWRKY10	1	2	3349875-3351582	IId	Full-length	WRKYGQK	CX5CX23HX1H	Plant_zn_clust
C.cajan_04900	CcWRKY11	1	2	4431618-4434856	I	Full-length	WRKYGQK;WRKYGQK	CX4CX23HX1H;CX4CX23HX1H	Not found
C.cajan_05139	CcWRKY12	1	2	6963417-6967919	III	Full-length	WRKYGQK	CX7CX23HX1C	Not found
C.cajan_05144	CcWRKY13	1	2	7021903-7028665	III	Full-length	WRKYGEK	CX7CX23HX1C	Not found
C.cajan_05149	CcWRKY14	1	2	7080079-7089209	Null	Full-length	WRKYGEK;lost	lost;CX8CX8HX1C	Not found
C.cajan_05401	CcWRKY15	1	2	9659428-9659985	IIc	Full-length	WKKFEDK	CX4CX23HX1H	Not found
C.cajan_05407	CcWRKY16	1	2	9718588-9721548	I	Full-length	WRKYGQK;WRKYGQK	CX4CX23HX1H;CX4CX23HX1H	Not found
C.cajan_05822	CcWRKY17	1	2	14085490-14087314	IIc	Full-length	WRKYGQK	CX4CX23HX1H	Not found
C.cajan_05913	CcWRKY18	1	2	14880796-14883002	IIb	Partial sequence	WRKYGQK	CX5CX23HX1H	Not found
C.cajan_07333	CcWRKY19	1	2	29999607-30000613	IIe	Full-length	WRKYGQK	CX5CX23HX1H	Not found
C.cajan_08231	CcWRKY20	1	3	1877518-1879779	IIb	Partial sequence	WRKYGQK	CX5CX23HX1H	Not found
C.cajan_08305	CcWRKY21	1	3	2563072-2565058	IIc	Full-length	WRKYGKK	CX4CX23HX1H	Not found
C.cajan_08309	CcWRKY22	1	3	2638300-2641038	IIc	Full-length	WRKYGQK	CX4CX23HX1H	Not found
C.cajan_08356	CcWRKY23	1	3	3186106-3186306	Null	Full-length	lost	CX5CX28HX1H	Not found
C.cajan_08357	CcWRKY24	1	3	3189052-3189252	Null	Full-length	lost	CX5CX29HX1H	Not found
C.cajan_08458	CcWRKY25	1	3	4238742-4245866	IIc	Full-length	WKKYGKK	CX4CX23HX1H	Not found
C.cajan_08473	CcWRKY26	1	3	4413513-4413767	Null	Full-length	WKKYGKK	lost	Not found
C.cajan_09788	CcWRKY27	1	3	18134224-18137476	I	Full-length	WRKYGQK;WRKYGQK	CX4CX22HX1H;CX4CX23HX1H	Not found
C.cajan_10680	CcWRKY28	1	3	26697343-26700862	IIb	Full-length	WRKYGQK	CX5CX23HX1H	Not found
C.cajan_10884	CcWRKY29	1	3	28420499-28422225	III	Full-length	WRKYGQK	CX7CX23HX1C	Not found
C.cajan_11749	CcWRKY30	1	6	7690232-7693083	IIb	Full-length	WRKYGQK	CX5CX23HX1H	Not found
C.cajan_13299	CcWRKY31	1	6	23448796-23450031	III	Full-length	WRKYGQK	CX7CX23HX1C	Not found
C.cajan_13633	CcWRKY32	1	10	3007026-3008574	III	Full-length	WRKYGQK	CX7CX23HX1C	Not found
C.cajan_13648	CcWRKY33	1	10	3195339-3196591	IIe	Full-length	WRKYGQK	CX5CX23HX1H	Not found
C.cajan_13689	CcWRKY34	1	10	3573203-3574487	III	Full-length	WRKYGQK	CX7CX23HX1C	Not found
C.cajan_14327	CcWRKY35	1	10	11302497-11303751	IId	Full-length	WRKYGQK	CX5CX23HX1H	Plant_zn_clust
C.cajan_14927	CcWRKY36	1	10	17827623-17831320	I	Full-length	WRKYGQK;WRKYGQK	CX4CX22HX1H;CX4CX23HX1H	Not found
C.cajan_15948	CcWRKY37	1	8	6240767-6241917	IIe	Full-length	WRKYGQK	CX5CX23HX1H	Not found
C.cajan_16563	CcWRKY38	1	8	13571414-13572793	IIc	Full-length	WRKYGQK	CX4CX23HX1H	Not found
C.cajan_16799	CcWRKY39	1	8	15888900-15891176	IIb	Full-length	WRKYGQK	CX5CX23HX1H	Not found
C.cajan_17992	CcWRKY40	1	7	7268394-7274074	I	Full-length	WRKYGQK;WRKYGQK	CX4CX22HX1H;CX4CX23HX1H	Not found
C.cajan_18219	CcWRKY41	1	7	9552748-9556336	I	Full-length	lost;WRKYGQK	CX4CX22HX1H;CX4CX23HX1H	Not found
C.cajan_18758	CcWRKY42	1	7	15556532-15560919	I	Full-length	WRKYGQK;WRKYGQK	CX4CX22HX1H;CX4CX23HX1H	Not found
C.cajan_19828	CcWRKY43	1	1	6766154-6768967	I	Full-length	WRKYGQK;WRKYGQK	CX4CX22HX1H;CX4CX23HX1H	Not found
C.cajan_20299	CcWRKY44	1	1	11787186-11788745	III	Full-length	WRKYGQK	CX7CX23HX1C	Not found
C.cajan_20775	CcWRKY45	1	1	16855342-16856564	IIe	Full-length	WRKYGQK	CX5CX23HX1H	Not found
C.cajan_20860	CcWRKY46	1	1	17637639-17641845	IIc	Full-length	WRKYGQK	CX4CX23HX1H	Not found
C.cajan_23223	CcWRKY47	1	5	1566453-1568704	IIc	Full-length	WRKYGQK	CX4CX23HX1H	Not found
C.cajan_23649	CcWRKY48	1	Scaffold000011	1060844-1063564	III	Full-length	WRKYGQK	CX7CX23HX1C	Not found
C.cajan_23650	CcWRKY49	1	Scaffold000011	1075806-1077864	III	Full-length	WRKYGQK	CX7CX23HX1C	Not found
C.cajan_23812	CcWRKY50	1	Scaffold000044	1153041-1158780	I	Full-length	WRKYGQK;WRKYGQK	CX4CX22HX1H;CX4CX23HX1H	Not found
C.cajan_24537	CcWRKY51	1	Scaffold132135	875176-876534	IId	Full-length	WRKYGQK	CX5CX23HX1H	Plant_zn_clust
C.cajan_25091	CcWRKY52	1	Scaffold000292	286767-287817	IId	Full-length	WRKYGQK	CX5CX23HX1H	Plant_zn_clust
C.cajan_25148	CcWRKY53	1	Scaffold000292	954715-956081	IIc	Full-length	WRKYGQK	CX4CX23HX1H	Not found
C.cajan_25149	CcWRKY54	1	Scaffold000292	961210-962808	IIc	Full-length	WRKYGQK	CX4CX23HX1H	Not found
C.cajan_25490	CcWRKY55	1	Scaffold130267	359308-364481	IIb	Partial sequence	WRKYGQK	CX5CX23HX1H	Not found
C.cajan_25681	CcWRKY56	1	Scaffold000032	849256-852047	IIe	Full-length	WRKYGQK	CX5CX23HX1H	Not found
C.cajan_26080	CcWRKY57	1	Scaffold000069	567283-570017	IIb	Full-length	WRKYGQK	CX5CX23HX1H	Not found
C.cajan_26275	CcWRKY58	1	Scaffold133234	513130-514857	IIa	Full-length	WRKYGQK	CX5CX23HX1H	Not found
C.cajan_26666	CcWRKY59	1	Scaffold130701	266636-268156	IIc	Full-length	WRKYGQK	CX4CX23HX1H	Not found
C.cajan_26985	CcWRKY60	1	Scaffold000205	91777-96721	I	Full-length	WRKYGQK;WRKYGQK	CX4CX22HX1H;CX4CX23HX1H	Not found
C.cajan_26986	CcWRKY61	1	Scaffold000205	98902-103465	I	Full-length	WRKYGQK;WRKYGQK	CX4CX22HX1H;lost	Not found
C.cajan_27136	CcWRKY62	1	Scaffold000144	635163-639488	IIb	Full-length	WRKYGQK	CX5CX23HX1H	Not found
C.cajan_27183	CcWRKY63	1	Scaffold135298	379196-381762	I	Full-length	WRKYGQK;WRKYGQK	CX4CX22HX1H;CX4CX23HX1H	Not found
C.cajan_27330	CcWRKY64	1	Scaffold133937	301972-304759	IIb	Full-length	WRKYGQK	CX5CX23HX1H	Not found
C.cajan_27628	CcWRKY65	1	Scaffold133584	181580-184155	IIb	Full-length	WRKYGQK	CX5CX19	Not found
C.cajan_27637	CcWRKY66	1	Scaffold133584	280106-283153	IIe	Full-length	WRKYGQK	CX5CX23HX1H	Not found
C.cajan_28168	CcWRKY67	1	Scaffold127142	257568-258704	IIe	Full-length	WRKYGQK	CX5CX23HX1H	Not found
C.cajan_28176	CcWRKY68	1	Scaffold127142	383156-384326	IIc	Full-length	WRKYGQK	CX4CX23HX1H	Not found
C.cajan_28195	CcWRKY69	1	Scaffold000055	92038-93605	I	Full-length	WRKYGEK;WRKYGQK	CX4CX22HX1H;CX4CX23HX1H	Not found
C.cajan_28399	CcWRKY70	1	Scaffold129685	300643-302470	IId	Full-length	WRKYGQK	CX5CX23HX1H	Plant_zn_clust
C.cajan_29116	CcWRKY71	1	Scaffold127472	44172-44993	IIe	Partial sequence	WRKYGQK	CX5CX23HX1H	Not found
C.cajan_29119	CcWRKY72	1	Scaffold127472	69690-70649	IIc	Full-length	WRKYGQK	CX4CX23HX1H	Not found
C.cajan_29457	CcWRKY73	1	Scaffold133182	175664-177604	IIe	Full-length	WRKYGQK	CX5CX23HX1H	Not found
C.cajan_29780	CcWRKY74	1	Scaffold000112	229360-230393	IId	Full-length	WRKYGQK	CX5CX23HX1H	Plant_zn_clust
C.cajan_29944	CcWRKY75	1	Scaffold000372	328920-331357	I	Full-length	WRKYGQK;WRKYGQK	CX4CX22HX1H;CX4CX23HX1H	Not found
C.cajan_30708	CcWRKY76	1	Scaffold134980	270190-271103	IIc	Full-length	WRKYGEK	CX4CX23HX1H	Not found
C.cajan_32192	CcWRKY77	1	Scaffold133489	225526-226928	IIa	Full-length	WRKYGQK	CX5CX23HX1H	Not found
C.cajan_32591	CcWRKY78	1	Scaffold000397	105421-107523	III	Full-length	WRKYGQK	CX7CX23HX1C	Not found
C.cajan_32672	CcWRKY79	1	Scaffold127591	3281-8457	IIc	Full-length	WRKYGQK	CX4CX23HX1H	Not found
C.cajan_35299	CcWRKY80	1	Scaffold135520	8126-11141	IIb	Full-length	WRKYGQK	CX5CX23HX1H	Not found
C.cajan_35643	CcWRKY81	1	Scaffold132562	166475-170874	I	Partial sequence	WRKYGQK;WRKYGQK	CX4CX22HX1H;CX4CX23HX1H	Not found
C.cajan_36768	CcWRKY82	1	Scaffold129977	96894-97821	IIc	Full-length	WRKYGKK	CX4CX23HX1H	Not found
C.cajan_37436	CcWRKY83	1	Scaffold129997	73691-80321	IIb	Full-length	WRKYGQK	CX5CX23HX1H	Not found
C.cajan_39263	CcWRKY84	1	Scaffold000357	91616-99258	IIc	Full-length	WRKYGQK	CX4CX23HX1H	Not found
C.cajan_39557	CcWRKY85	1	Scaffold134532	49144-54231	I	Full-length	WRKYGQK;WRKYGQK	CX4CX22HX1H;CX4CX23HX1H	Not found
C.cajan_40644	CcWRKY86	1	Scaffold127279	64886-66178	IIc	Full-length	WRKYGKK	CX4CX23HX1H	Not found
C.cajan_40968	CcWRKY87	1	Scaffold134655	150805-152106	IIe	Full-length	WRKYGQK	CX5CX23HX1H	Not found
C.cajan_41159	CcWRKY88	1	Scaffold000356	106829-109061	IIb	Full-length	WRKYGRK	CX5CX23HX1H	Not found
C.cajan_41239	CcWRKY89	1	Scaffold135420	33637-34613	IId	Full-length	WRKYGQK	CX5CX23HX1H	Plant_zn_clust
C.cajan_41592	CcWRKY90	1	Scaffold128099	22561-23817	IIc	Full-length	WRKYGKK	CX4CX23HX1H	Not found
C.cajan_42797	CcWRKY91	1	Scaffold133529	81831-88917	IIc	Full-length	WRKYGQK	CX4CX23HX1H	Not found
C.cajan_43040	CcWRKY92	1	Scaffold134844	29156-36163	IIc	Full-length	WRKYGQK	CX4CX23HX1H	Not found
C.cajan_43923	CcWRKY93	1	Scaffold131040	34412-36121	IIc	Full-length	WRKYGQK	CX4CX23HX1H	Not found
C.cajan_44344	CcWRKY94	1	Scaffold135475	31800-34085	IIa	Full-length	WRKYGQK	CX5CX23HX1H	Not found
C.cajan_44345	CcWRKY95	1	Scaffold135475	59621-60713	IIa	Full-length	WRKYGQK	CX5CX23HX1H	Not found
C.cajan_47800	CcWRKY96	1	Scaffold117642	14-475	Null	Full-length	lost	CX7CX23HX1C	Not found
C.cajan_48561	CcWRKY97	1	Scaffold117436	53-1393	III	Partial sequence	WRKYGQK	CX7CX23HX1C	Not found
Ca_00111	CaWRKY5	1	1	896225-896923	IIa	Full-length	WRKYGQK	CX5CX23HX1H	Not found
Ca_00632	CaWRKY36	1	1	5469703-5478561	IId	Full-length	WRKYGQK	CX5CX23HX1H	Plant_zn_clust
Ca_00718	CaWRKY6	1	3	34408395-34409038	IIb	Full-length	WRKYGQK	CX5CX23HX1H	Not found
Ca_00818	CaWRKY7	1	3	35372941-35374782	IIe	Full-length	WRKYGQK	CX5CX23HX1H	Not found
Ca_01816	CaWRKY8	1	5	34307924-34313677	IId	Full-length	WRKYGQK	CX5CX23HX1H	Plant_zn_clust
Ca_01920	CaWRKY4	1	5	33367467-33370997	IIc	Full-length	WRKYGQK	CX4CX23HX1H	Not found
Ca_01941	CaWRKY3	1	8	6050831-6051235	IIe	Full-length	WRKYGQK	CX5CX23HX1H	Not found
Ca_02448	CaWRKY1	1	1	12975293-12976649	IIe	Full-length	WRKYGQK	CX5CX23HX1H	Not found
Ca_02986	CaWRKY19	1	7	4661775-4662346	IIc	Full-length	WRKYGQK	CX4CX23HX1H	Not found
Ca_03185	CaWRKY21	1	7	2911649-2913499	I	Full-length	WRKYGQK;WRKYGQK	CX4CX22HX1H;lost	Not found
Ca_03252	CaWRKY20	1	7	2175187-2178464	I	Full-length	WRKYGQK;WRKYGQK	CX4CX22HX1H;CX4CX23HX1H	Not found
Ca_03742	CaWRKY18	1	4	5116637-5121789	I	Full-length	WRKYGQK;WRKYGQK	CX4CX22HX1H;CX4CX23HX1H	Not found
Ca_04232	CaWRKY14	1	5	47712197-47719081	III	Full-length	WRKYGQK	CX7CX23HX1C	Not found
Ca_04233	CaWRKY15	1	5	47732957-47733953	Null	Full-length	WRKYGQK	lost	Not found
Ca_04277	CaWRKY13	1	4	10411876-10420435	IIc	Full-length	WRKYGQK	CX4CX23HX1H	Not found
Ca_05278	CaWRKY23	1	6	15016056-15016391	I	Full-length	WRKYGQK;WRKYGQK	CX4CX22HX1H;CX4CX23HX1H	Not found
Ca_05925	CaWRKY22	1	6	3783770-3784835	I	Full-length	WRKYGQK;WRKYGQK	CX4CX22HX1H;CX4CX23HX1H	Not found
Ca_06350	CaWRKY24	1	6	17347838-17350822	III	Full-length	WRKYGQK	CX7CX23HX1C	Not found
Ca_06540	CaWRKY25	1	6	19357155-19358074	IIe	Full-length	WRKYGQK	CX5CX23HX1H	Not found
Ca_06542	CaWRKY26	1	6	19370973-19373778	IIc	Full-length	WRKYGQK	CX4CX23HX1H	Not found
Ca_06587	CaWRKY27	1	7	7706680-7708173	I	Full-length	WRKYGQK;WRKYGQK	CX4CX22HX1H;CX4CX23HX1H	Not found
Ca_07149	CaWRKY30	1	3	28335136-28335837	IIc	Full-length	WRKYGQK	CX4CX23HX1H	Not found
Ca_07178	CaWRKY31	1	3	28721129-28723852	IIb	Full-length	WRKYGQK	CX5CX23HX1H	Not found
Ca_07489	CaWRKY28	1	5	39540599-39625148	I	Full-length	WRKYGQK;WRKYGQK	CX4CX22HX1H;CX4CX23HX1H	Not found
Ca_08384	CaWRKY43	1	4	8866810-8867583	IIa	Full-length	WRKYGQK	CX5CX23HX1H	Not found
Ca_08883	CaWRKY33	1	5	27685242-27691857	IIc	Full-length	WRKYGKK	CX4CX23HX1H	Not found
Ca_09008	CaWRKY32	1	5	26063440-26067655	IId	Full-length	WRKYGQK	CX5CX23HX1H	Plant_zn_clust
Ca_09592	CaWRKY39	1	6	7850679-7852031	IIc	Full-length	WRKYGKK	CX4CX23HX1H	Not found
Ca_09705	CaWRKY37	1	2	35445913-35451674	IIa	Full-length	WRKYGQK	CX5CX23HX1H	Not found
Ca_09818	CaWRKY34	1	2	36329420-36331414	IIc	Full-length	WRKYGQK	CX4CX23HX1H	Not found
Ca_10152	CaWRKY35	1	2	33823994-33825955	IIe	Full-length	WRKYGQK	CX5CX23HX1H	Not found
Ca_12070	CaWRKY40	1	4	2657906-2658094	I	Full-length	WRKYGQK;WRKYGQK	CX4CX22HX1H;CX4CX23HX1H	Not found
Ca_12328	CaWRKY41	1	7	19214342-19217755	I	Full-length	WRKYGQK;WRKYGQK	CX4CX22HX1H;CX4CX23HX1H	Not found
Ca_12363	CaWRKY58	1	7	19939472-19942288	I	Full-length	WRKYGQK;WRKYGQK	CX4CX22HX1H;CX4CX23HX1H	Not found
Ca_13990	CaWRKY45	1	4	18913447-18917436	III	Full-length	WRKYGQK	CX7CX23HX1C	Not found
Ca_14079	CaWRKY46	1	1	13182078-13185916	III	Full-length	WRKYGQK	CX7CX23HX1C	Not found
Ca_14119	CaWRKY47	1	1	13535111-13536490	IIc	Full-length	WRKYGKK	CX4CX23HX1H	Not found
Ca_14122	CaWRKY48	1	1	13554372-13558644	IIc	Full-length	WRKYGQK	CX4CX23HX1H	Not found
Ca_14133	CaWRKY2	1	1	13679786-13680361	III	Full-length	WRKYGQK	CX7CX23HX1C	Not found
Ca_15037	CaWRKY42	1	8	1368067-1371531	IId	Full-length	WRKYGQK	CX5CX23HX1H	Plant_zn_clust
Ca_15054	CaWRKY9	1	8	1236487-1238351	Null	Full-length	WRKYGQK	lost	Plant_zn_clust
Ca_15100	CaWRKY44	1	4	37773692-37779595	Null	Full-length	WRKYGKK	lost	Not found
Ca_15578	CaWRKY50	1	5	24435846-24436385	III	Full-length	WRKYGQK	CX7CX23HX1C	Not found
Ca_15897	CaWRKY52	1	6	38806224-38806538	IIc	Full-length	WRKYGQK	CX4CX23HX1H	Not found
Ca_16169	CaWRKY54	1	7	33484738-33486122	IIe	Full-length	WRKYGQK	CX5CX23HX1H	Not found
Ca_16651	CaWRKY55	1	5	29694472-29695386	IIc	Full-length	WRKYGQK	CX4CX23HX1H	Not found
Ca_17008	CaWRKY72	1	2	1019038-1023382	I	Full-length	WRKYGQK;WRKYGQK	CX4CX22HX1H;CX4CX23HX1H	Not found
Ca_17219	CaWRKY57	1	scaffold1047	535872-539307	IIb	Full-length	WRKYGQK	CX5CX23HX1H	Not found
Ca_17473	CaWRKY60	1	6	28915714-28919204	IIa	Full-length	WRKYGQK	CX5CX23HX1H	Not found
Ca_17886	CaWRKY59	1	8	15570763-15578572	IIb	Full-length	WRKYGQK	CX4CX23HX1H	Not found
Ca_19491	CaWRKY64	1	7	47201577-47206613	IIc	Full-length	WRKYGQK	CX4CX23HX1H	Not found
Ca_20512	CaWRKY56	1	5	10004242-10007676	IIb	Full-length	WRKYGQK	CX5CX23HX1H	Not found
Ca_20513	CaWRKY68	1	5	10029790-10032813	IIe	Full-length	WRKYGQK	CX5CX23HX1H	Not found
Ca_20866	CaWRKY66	1	4	24444440-24445198	IId	Full-length	WRKYGQK	CX5CX23HX1H	Plant_zn_clust
Ca_21332	CaWRKY65	1	3	3897901-3901427	IIb	Full-length	WRKYGQK	CX5CX23HX1H	Not found
Ca_21554	CaWRKY63	2	4	6904639-6905277	IId	Full-length	WRKYGQK	CX5CX23HX1H	Plant_zn_clust
Ca_21836	CaWRKY62	1	1	37287220-37288713	I	Full-length	WRKYGQK;WRKYGQK	CX4CX22HX1H;CX4CX23HX1H	Not found
Ca_22014	CaWRKY61	1	6	15795717-15798813	IIb	Full-length	WRKYGQK	CX5CX23HX1H	Not found
Ca_22459	CaWRKY16	1	1	30417866-30418069	IIb	Full-length	WRKYGQK	CX5CX23HX1H	Not found
Ca_24319	CaWRKY67	1	scaffold377	176225-176422	III	Full-length	WRKYGQK	CX7CX23HX1C	Not found
Ca_27185	CaWRKY70	1	3	8548063-8550531	IIb	Full-length	WRKYGQK	CX5CX23HX1H	Not found
Glyma.01G043300	GmWRKY3	2	1	4707961-4714222	IIb	Full-length	WRKYGQK	CX5CX23HX1H	Not found
Glyma.01G053800	GmWRKY9	2	1	6810996-6816226	I	Full-length	WRKYGQK;WRKYGQK	CX4CX22HX1H;CX4CX23HX1H	Not found
Glyma.01G056800	GmWRKY28	6	1	7371198-7379188	IIc	Full-length	WRKYGQK	CX4CX23HX1H	Not found
Glyma.01G128100	GmWRKY5	2	1	44021618-44025300	I	Full-length	WRKYGEK;WRKYGQK	CX4CX22HX1H;CX4CX23HX1H	Not found
Glyma.01G189100	GmWRKY35	2	1	52419846-52422210	IId	Full-length	WRKYGQK	CX5CX23HX1H	Plant_zn_clust
Glyma.01G222300	GmWRKY65	1	1	55118826-55120011	IIe	Full-length	WRKYGQK	CX5CX23HX1H	Not found
Glyma.01G224800	GmWRKY12	1	1	55350106-55351996	III	Full-length	WRKYGQK	CX7CX23HX1C	Not found
Glyma.02G007500	GmWRKY66	2	2	777356-781686	IIb	Full-length	WRKYGQK	CX5CX23HX1H	Not found
Glyma.02G010900	GmWRKY67	1	2	1024235-1026549	IIc	Full-length	WRKYGQK	CX4CX23HX1H	Not found
Glyma.02G020300	GmWRKY68	3	2	1838183-1846478	IIb	Partial sequence	WRKYGQK	CX5CX23HX1H	Not found
Glyma.02G112100	GmWRKY69	1	2	10862193-10867516	I	Full-length	WRKYGQK;WRKYGQK	CX4CX22HX1H;CX4CX23HX1H	Not found
Glyma.02G115200	GmWRKY32	1	2	11191640-11199017	IIc	Full-length	WRKYGQK	CX4CX23HX1H	Not found
Glyma.02G141000	GmWRKY22	6	2	14586815-14589687	IId	Full-length	WRKYGQK	CX5CX23HX1H	Plant_zn_clust
Glyma.02G203800	GmWRKY70	2	2	38920714-38930381	I	Full-length	WRKYGQK;WRKYGQK	CX4CX22HX1H;CX4CX23HX1H	Not found
Glyma.02G232600	GmWRKY39	1	2	42001353-42004784	I	Full-length	WRKYGQK;WRKYGQK	CX4CX22HX1H;CX4CX23HX1H	Not found
Glyma.02G285900	GmWRKY71	1	2	46674263-46676939	IIc	Full-length	WRKYGQK	CX4CX23HX1H	Not found
Glyma.02G293400	GmWRKY72	2	2	47204183-47206522	IIb	Full-length	WRKYGQK	CX5CX23HX1H	Not found
Glyma.02G297400	GmWRKY73	2	2	47501492-47507336	I	Full-length	WRKYGQK;WRKYGQK	CX4CX22HX1H;CX4CX23HX1H	Not found
Glyma.02G306300	GmWRKY74	2	2	48093016-48096127	I	Full-length	WRKYGQK;WRKYGQK	CX4CX22HX1H;CX4CX23HX1H	Not found
Glyma.03G002300	GmWRKY75	1	3	225254-226405	Null	Full-length	lost	CX7CX23HX1C	Not found
Glyma.03G042700	GmWRKY76	3	3	5405762-5409385	I	Full-length	WRKYGEK;WRKYGQK	CX4CX22HX1H;CX4CX23HX1H	Not found
Glyma.03G109100	GmWRKY77	1	3	31002094-31010324	IIc	Full-length	WRKYGQK	CX4CX23HX1H	Not found
Glyma.03G159700	GmWRKY15	2	3	37478990-37481717	IId	Full-length	WRKYGQK	CX5CX23HX1H	Plant_zn_clust
Glyma.03G176600	GmWRKY29	5	3	38951656-38961330	I	Full-length	WRKYGQK;WRKYGQK	CX4CX22HX1H;CX4CX23HX1H	Not found
Glyma.03G220100	GmWRKY41	1	3	42334845-42336847	IIe	Full-length	WRKYGQK	CX5CX23HX1H	Not found
Glyma.03G220800	GmWRKY51	1	3	42405152-42407179	IIc	Full-length	WRKYGQK	CX4CX23HX1H	Not found
Glyma.03G224700	GmWRKY78	3	3	42698752-42703083	IIb	Full-length	WRKYGQK	CX5CX23HX1H	Not found
Glyma.03G256700	GmWRKY43	2	3	45152332-45156710	III	Full-length	WRKYGQK	CX7CX23HX1C	Not found
Glyma.04G054200	GmWRKY79	1	4	4398611-4400023	IIc	Full-length	WRKYGKK	CX4CX23HX1H	Not found
Glyma.04G061300	GmWRKY80	1	4	4991882-4993379	IIa	Partial sequence	WKKYGQK	CX5CX23HX1H	Not found
Glyma.04G061400	GmWRKY81	1	4	5000479-5002170	IIa	Full-length	WRKYGQK	CX5CX23HX1H	Not found
Glyma.04G076200	GmWRKY50	1	4	6379935-6382128	IId	Full-length	WRKYGQK	CX5CX23HX1H	Plant_zn_clust
Glyma.04G115500	GmWRKY82	2	4	13218873-13223979	I	Full-length	WRKYGQK;WRKYGQK	CX4CX22HX1H;CX4CX23HX1H	Not found
Glyma.04G173500	GmWRKY83	1	4	43478062-43484465	IIb	Full-length	WRKYGQK	CX5CX23HX1H	Not found
Glyma.04G218400	GmWRKY45	5	4	48944031-48947321	IIc	Full-length	WRKYGQK	CX4CX23HX1H	Not found
Glyma.04G218700	GmWRKY21	1	4	48971780-48974496	IIc	Full-length	WRKYGKK	CX4CX23HX1H	Not found
Glyma.04G223200	GmWRKY84	1	4	49377206-49381545	III	Full-length	WRKYGQK	CX7CX23HX1C	Not found
Glyma.04G223300	GmWRKY58	1	4	49386505-49389183	III	Full-length	WRKYGQK	CX7CX23HX1C	Not found
Glyma.04G238300	GmWRKY85	1	4	50685345-50687985	III	Full-length	WRKYGQK	CX7CX23HX1C	Not found
Glyma.05G029000	GmWRKY86	2	5	2486734-2493321	IIb	Full-length	WRKYGQK	CX5CX23HX1H	Not found
Glyma.05G096500	GmWRKY11	1	5	25268507-25270718	IId	Full-length	WRKYGQK	CX5CX23HX1H	Plant_zn_clust
Glyma.05G123000	GmWRKY87	2	5	31672237-31675325	IIb	Full-length	WRKYGQK	CX5CX22HX3	Not found
Glyma.05G123600	GmWRKY88	1	5	31740838-31745408	IIe	Full-length	WRKYGQK	CX5CX23HX1H	Not found
Glyma.05G127600	GmWRKY89	1	5	32073512-32075954	IIc	Full-length	WRKYGQK	CX4CX23HX1H	Not found
Glyma.05G160800	GmWRKY90	1	5	35259040-35260877	IIe	Full-length	WRKYGQK	CX5CX23HX1H	Not found
Glyma.05G165800	GmWRKY91	4	5	35633857-35645843	III	Full-length	WRKYGKR	CX7CX23HX1C	NBS-LRR
Glyma.05G184500	GmWRKY92	1	5	37142869-37146009	IIc	Full-length	WRKYGKK	CX4CX23HX1H	Not found
Glyma.05G185400	GmWRKY93	1	5	37232879-37234668	IIc	Full-length	WRKYGQK	CX4CX23HX1H	Not found
Glyma.05G203900	GmWRKY184	1	5	38751047-38751631	Null	Full-length	lost	CX5CX23HX1H	Not found
Glyma.05G211900	GmWRKY94	1	5	39339316-39341188	IIe	Full-length	WRKYGQK	CX5CX23HX1H	Not found
Glyma.05G215900	GmWRKY46	1	5	39636109-39638136	III	Full-length	WRKYGQK	CX7CX23HX1C	Not found
Glyma.06G054500	GmWRKY95	1	6	4124757-4125627	IIc	Full-length	WRKYGKK	CX28HX1H	Not found
Glyma.06G061900	GmWRKY17	1	6	4653700-4666752	IIa	Full-length	WRKYGQK	CX5CX23HX1H	Not found
Glyma.06G077400	GmWRKY37	1	6	5982728-5984765	IId	Full-length	WRKYGQK	CX5CX23HX1H	Plant_zn_clust
Glyma.06G125600	GmWRKY96	1	6	10247993-10250167	III	Full-length	WRKYGQK	CX7CX23HX1C	Not found
Glyma.06G142000	GmWRKY97	1	6	11559878-11562766	III	Full-length	WRKYGQK	CX7CX23HX1C	Not found
Glyma.06G142100	GmWRKY98	2	6	11567472-11571858	III	Full-length	WRKYGQK	CX7CX23HX1C	Not found
Glyma.06G147100	GmWRKY61	1	6	11987432-11990961	IIc	Full-length	WRKYGKK	CX4CX23HX1H	Not found
Glyma.06G147500	GmWRKY99	3	6	12032628-12036170	IIc	Full-length	WRKYGQK	CX4CX23HX1H	Not found
Glyma.06G168400	GmWRKY100	1	6	14076805-14078036	IIc	Full-length	WRKYGKK	CX4CX23HX1H	Not found
Glyma.06G190800	GmWRKY101	1	6	16760534-16765691	IIb	Full-length	WRKYGQK	CX5CX23HX1H	Not found
Glyma.06G212900	GmWRKY102	1	6	21420130-21421143	IIa	Partial sequence	WKKYGQK	CX5CX23HX1H	Not found
Glyma.06G219800	GmWRKY103	2	6	24915597-24922978	I	Full-length	WRKYGQK;WRKYGQK	CX4CX22HX1H;CX4CX23HX1H	Not found
Glyma.06G242200	GmWRKY104	1	6	40186035-40189770	IIb	Full-length	WRKYGQK	CX4CX23HX1H	Not found
Glyma.06G307700	GmWRKY105	2	6	49642766-49646262	IIb	Full-length	WRKYGQK	CX5CX23HX1H	Not found
Glyma.06G320700	GmWRKY59	1	6	50942839-50947909	I	Full-length	WRKYGQK;WRKYGQK	CX4CX22HX1H;CX4CX23HX1H	Not found
Glyma.07G023300	GmWRKY106	1	7	1772171-1774607	IIa	Full-length	WRKYGQK	CX5CX23HX1H	Not found
Glyma.07G057400	GmWRKY55	1	7	5100360-5103308	III	Full-length	WRKYGQK	CX7CX23HX1C	Not found
Glyma.07G116300	GmWRKY107	1	7	12685925-12694465	IIc	Full-length	WRKYGQK	CX4CX23HX1H	Not found
Glyma.07G133700	GmWRKY108	1	7	15836784-15840218	IIc	Full-length	WRKYGQK	CX4CX23HX1H	Not found
Glyma.07G161100	GmWRKY185	1	7	20983387-20986135	Null	Full-length	lost;WRKY	CX5CX17;lost	Not found
Glyma.07G227200	GmWRKY109	1	7	40486944-40492055	I	Full-length	WRKYGQK;WRKYGQK	CX4CX22HX1H;CX4CX23HX1H	Not found
Glyma.07G238000	GmWRKY110	4	7	41926439-41929460	IIc	Full-length	WRKYGQK	CX4CX23HX1H	Not found
Glyma.07G262700	GmWRKY34	1	7	43715792-43719098	IIb	Full-length	WRKYGQK	CX5CX23HX1H	Not found
Glyma.08G011300	GmWRKY25	1	8	901327-902577	IIc	Full-length	WRKYGEK	CX4CX23HX1H	Not found
Glyma.08G018300	GmWRKY111	1	8	1475056-1476873	IIe	Full-length	WRKYGQK	CX5CX23HX1H	Not found
Glyma.08G021900	GmWRKY20	1	8	1762687-1764910	III	Full-length	WRKYGQK	CX7CX23HX1C	Not found
Glyma.08G078100	GmWRKY112	1	8	5958033-5959382	IIb	Full-length	WRKYGQK	CX5CX7	Not found
Glyma.08G078700	GmWRKY113	1	8	6000218-6004305	IIe	Full-length	WRKYGQK	CX5CX23HX1H	Not found
Glyma.08G082400	GmWRKY114	2	8	6229164-6231818	IIc	Full-length	WRKYGQK	CX4CX23HX1H	Not found
Glyma.08G118200	GmWRKY48	1	8	9137289-9139229	IIe	Full-length	WRKYGQK	CX5CX23HX1H	Not found
Glyma.08G142400	GmWRKY6	1	8	10843433-10846761	IIc	Full-length	WRKYGKK	CX4CX23HX1H	Not found
Glyma.08G143400	GmWRKY40	3	8	10941737-10944154	IIc	Full-length	WRKYGQK	CX4CX23HX1H	Not found
Glyma.08G218600	GmWRKY56	3	8	17784425-17786833	IIa	Full-length	WRKYGQK	CX5CX23HX1H	Not found
Glyma.08G240800	GmWRKY4	1	8	20546448-20551296	I	Full-length	WRKYGQK;WRKYGQK	CX4CX22HX1H;CX4CX23HX1H	Not found
Glyma.08G320200	GmWRKY115	1	8	43918891-43924142	IIb	Full-length	WRKYGQK	CX5CX23HX1H	Not found
Glyma.08G325800	GmWRKY18	4	8	44391679-44397769	I	Full-length	WRKYGQK;WRKYGQK	CX4CX22HX1H;CX4CX23HX1H	Not found
Glyma.09G005700	GmWRKY23	1	9	444300-446780	IIb	Full-length	WRKYGQK	CX5CX23HX1H	Not found
Glyma.09G029800	GmWRKY116	6	9	2453319-2457514	IIe	Full-length	WRKYGQK	CX5CX23HX1H	Not found
Glyma.09G034300	GmWRKY26	1	9	2865429-2868035	IIc	Full-length	WRKYGQK	CX4CX23HX1H	Not found
Glyma.09G061900	GmWRKY47	1	9	5864993-5867139	IId	Full-length	WRKYGQK	CX5CX23HX1H	Plant_zn_clust
Glyma.09G080000	GmWRKY117	1	9	9165609-9172382	IIb	Full-length	WRKYGQK	CX5CX23HX1H	Not found
Glyma.09G127100	GmWRKY118	1	9	31345875-31348329	IIb	Full-length	WRKYGQK	CX5CX5	Not found
Glyma.09G129100	GmWRKY119	1	9	32339487-32341006	IIe	Full-length	WRKYGQK	CX5CX23HX1H	Not found
Glyma.09G240000	GmWRKY120	1	9	46239304-46242420	IIb	Full-length	WRKYGQK	CX5CX23HX1H	Not found
Glyma.09G244000	GmWRKY121	4	9	46664174-46671487	IIc	Full-length	WRKYGQK	CX4CX23HX1H	Not found
Glyma.09G250500	GmWRKY122	2	9	47122160-47126195	I	Full-length	WRKYGQK;WRKYGQK	CX4CX22HX1H;CX4CX23HX1H	Not found
Glyma.09G254400	GmWRKY123	1	9	47380403-47382283	IIc	Full-length	WRKYGQK	CX4CX23HX1H	Not found
Glyma.09G254800	GmWRKY124	1	9	47401522-47403747	IIe	Full-length	WRKYGQK	CX5CX23HX1H	Not found
Glyma.09G274000	GmWRKY125	1	9	49008545-49010574	III	Full-length	WRKYGQK	CX7CX23HX1C	Not found
Glyma.09G280200	GmWRKY126	7	9	49543195-49547299	I	Full-length	WIKYGQK;WRKYGQK	CX4CX22HX1H;CX4CX23HX1H	Not found
Glyma.10G011300	GmWRKY54	3	10	1065602-1068878	IIc	Full-length	WRKYGQK	CX4CX23HX1H	Not found
Glyma.10G032900	GmWRKY127	4	10	2870409-2873948	IId	Full-length	WRKYGQK	CX5CX23HX1H	Plant_zn_clust
Glyma.10G111400	GmWRKY129	1	10	26184069-26185851	Null	Full-length	lost	CX5CX23HX1H	Not found
Glyma.10G113800	GmWRKY128	1	10	28056538-28057662	Null	Full-length	WRKYGKK	lost	Not found
Glyma.10G138300	GmWRKY1	5	10	37190398-37195460	IIb	Full-length	WRKYGQK	CX5CX23HX1H	Not found
Glyma.10G171000	GmWRKY183	1	10	40467214-40469822	IIc	Full-length	WRKYGQK	CX4CX23HX1H	Not found
Glyma.10G171100	GmWRKY130	1	10	40472655-40474482	IIc	Full-length	WHQYGLK	CX4CX23HX1H	Not found
Glyma.10G171200	GmWRKY131	1	10	40476883-40479141	IIc	Full-length	WRKYGQK	CX4CX23HX1H	Not found
Glyma.10G230200	GmWRKY2	1	10	46024155-46026091	IIe	Full-length	WRKYGQK	CX5CX23HX1H	Not found
Glyma.11G021200	GmWRKY132	1	11	1508880-1510055	IIe	Full-length	WRKYGQK	CX5CX23HX1H	Not found
Glyma.11G053100	GmWRKY14	2	11	3994641-3996435	IId	Full-length	WRKYGQK	CX5CX23HX1H	Plant_zn_clust
Glyma.11G163300	GmWRKY19	1	11	15312631-15316628	I	Full-length	WRKYGQK;WRKYGQK	CX4CX22HX1H;CX4CX23HX1H	Not found
Glyma.12G097100	GmWRKY133	1	12	8277664-8281250	IIb	Full-length	WRKYGQK	CX5CX23HX1H	Not found
Glyma.12G152600	GmWRKY44	2	12	23086099-23095955	I	Full-length	WRKYGQK;WRKYGQK	CX4CX22HX1H;CX4CX23HX1H	Not found
Glyma.12G212300	GmWRKY16	1	12	37131153-37134096	IIe	Full-length	WRKYGQK	CX5CX23HX1H	Not found
Glyma.13G102000	GmWRKY13	1	13	21734858-21736896	IId	Full-length	WRKYGQK	CX5CX23HX1H	Plant_zn_clust
Glyma.13G117600	GmWRKY134	1	13	23076306-23080404	IIb	Full-length	WRKYGQK	CX5CX23HX1H	Not found
Glyma.13G267400	GmWRKY135	2	13	37010187-37012198	III	Full-length	WRKYGQK	CX7CX23HX1C	Not found
Glyma.13G267500	GmWRKY136	1	13	37017787-37021076	III	Full-length	WRKYGQK	CX7CX23HX1C	Not found
Glyma.13G267600	GmWRKY137	1	13	37023409-37025614	III	Full-length	WRKYGQK	CX7CX23HX1C	Not found
Glyma.13G267700	GmWRKY138	1	13	37035749-37037544	III	Full-length	WRKYGQK	CX7CX23HX1C	Not found
Glyma.13G289400	GmWRKY52	1	13	38961249-38964078	IIe	Full-length	WRKYGQK	CX5CX23HX1H	Not found
Glyma.13G310100	GmWRKY36	1	13	40564513-40567479	IIb	Full-length	WRKYGQK	CX5CX23HX1H	Not found
Glyma.13G370100	GmWRKY139	1	13	45564565-45566732	IIa	Full-length	WRKYGQK	CX5CX23HX1H	Not found
Glyma.14G006800	GmWRKY140	2	14	535138-539145	I	Full-length	WRKYGQK;WRKYGQK	CX4CX22HX1H;CX4CX23HX1H	Not found
Glyma.14G016200	GmWRKY7	2	14	1154838-1160434	I	Full-length	WRKYGQK;WRKYGQK	CX4CX22HX1H;CX4CX23HX1H	Not found
Glyma.14G028900	GmWRKY141	1	14	2102301-2105264	IIc	Full-length	WRKYGQK	CX4CX23HX1H	Not found
Glyma.14G085500	GmWRKY186	1	14	7556199-7558930	Null	Full-length	lost	CX5CX23HX1H	Not found
Glyma.14G100100	GmWRKY142	1	14	9770124-9770678	IIc	Full-length	WRKYGKK	CX4CX23HX1H	Not found
Glyma.14G102900	GmWRKY143	1	14	10260321-10263053	IIa	Full-length	WRKYGQK	CX5CX23HX1H	Not found
Glyma.14G103100	GmWRKY144	1	14	10336670-10338523	IIa	Full-length	WRKYGQK	CX5CX23HX1H	Not found
Glyma.14G135400	GmWRKY31	1	14	23729201-23732285	IId	Full-length	WRKYGQK	CX5CX23HX1H	Plant_zn_clust
Glyma.14G185800	GmWRKY145	1	14	44995695-44999564	III	Full-length	WRKYGQK	CX7CX23HX1C	Not found
Glyma.14G186000	GmWRKY146	1	14	45008220-45013133	III	Full-length	WRKYGQK	CX7CX23HX1C	Not found
Glyma.14G186100	GmWRKY147	1	14	45021831-45033593	III	Full-length	WRKYGQK	CX7CX23HX1C	Not found
Glyma.14G199800	GmWRKY148	1	14	46480664-46481991	IIc	Full-length	WRKYEDK	CX4CX23HX1H	Not found
Glyma.14G200200	GmWRKY49	2	14	46522639-46526085	I	Full-length	WRKYGQK;WRKYGQK	CX4CX22HX1H;CX4CX23HX1H	Not found
Glyma.15G003300	GmWRKY27	1	15	290145-292323	IIa	Full-length	WRKYGQK	CX5CX23HX1H	Not found
Glyma.15G110300	GmWRKY149	1	15	8647169-8649876	IIb	Full-length	WRKYGQK	CX5CX23HX1H	Not found
Glyma.15G135600	GmWRKY150	3	15	10921330-10925581	IIe	Full-length	WRKYGQK	CX5CX23HX1H	Not found
Glyma.15G139000	GmWRKY151	4	15	11314329-11317181	IIc	Full-length	WRKYGQK	CX4CX23HX1H	Not found
Glyma.15G168200	GmWRKY42	1	15	14945418-14947483	IId	Full-length	WRKYGQK	CX5CX23HX1H	Plant_zn_clust
Glyma.15G186300	GmWRKY152	2	15	19145004-19150626	IIb	Full-length	WRKYGQK	CX5CX23HX1H	Not found
Glyma.16G026400	GmWRKY60	1	16	2563164-2566407	III	Full-length	WRKYGQK	CX7CX23HX1C	Not found
Glyma.16G031400	GmWRKY153	2	16	2951733-2954473	IIc	Full-length	WRKYGQK	CX4CX23HX1H	Not found
Glyma.16G031900	GmWRKY154	1	16	3020537-3022581	IIe	Full-length	WRKYGQK	CX5CX23HX1H	Not found
Glyma.16G054400	GmWRKY155	1	16	5336881-5339714	IIc	Full-length	WRKYGQK	CX4CX23HX1H	Not found
Glyma.16G176700	GmWRKY156	1	16	33803200-33804948	IIe	Full-length	WRKYGQK	CX5CX23HX1H	Not found
Glyma.16G177000	GmWRKY157	1	16	33837701-33839617	IIe	Full-length	WRKYGQK	CX5CX23HX1H	Not found
Glyma.16G219800	GmWRKY158	1	16	37703370-37704829	III	Full-length	WRKYGQK	CX7CX23HX1C	Not found
Glyma.17G011400	GmWRKY159	2	17	903633-907028	IIb	Full-length	WRKYGQK	CX5CX23HX1H	Not found
Glyma.17G035400	GmWRKY160	2	17	2596220-2599345	IIc	Full-length	WRKYGQK	CX4CX23HX1H	Not found
Glyma.17G042300	GmWRKY161	1	17	3134700-3139599	IIb	Full-length	WRKYGQK	CX5CX23HX1H	Not found
Glyma.17G057100	GmWRKY33	1	17	4328277-4330070	IId	Full-length	WRKYGQK	CX5CX23HX1H	Plant_zn_clust
Glyma.17G074000	GmWRKY24	1	17	5778043-5786048	I	Full-length	WRKYGQK;WRKYGQK	CX4CX22HX1H;CX4CX23HX1H	Not found
Glyma.17G097900	GmWRKY162	1	17	7706604-7711685	IIb	Full-length	WRKYGQK	CX5CX23HX1H	Not found
Glyma.17G168900	GmWRKY163	1	17	15629891-15631966	IId	Full-length	WRKYGQK	CX5CX23HX1H	Plant_zn_clust
Glyma.17G197500	GmWRKY164	2	17	31139783-31145625	IId	Full-length	WRKYGQK	CX5CX23HX1H	Plant_zn_clust
Glyma.17G222300	GmWRKY30	1	17	37512607-37514905	IIa	Full-length	WRKYGQK	CX5CX21HX3	Not found
Glyma.17G222500	GmWRKY63	1	17	37539829-37542155	IIa	Full-length	WRKYGQK	CX5CX23HX1H	Not found
Glyma.17G224800	GmWRKY165	5	17	37790965-37792528	IIc	Full-length	WRKYGKK	CX4CX23HX1H	Not found
Glyma.17G239200	GmWRKY166	1	17	39477219-39478708	Null	Full-length	WRKYGQK	lost	Plant_zn_clust
Glyma.18G056600	GmWRKY62	1	18	4952759-4956347	I	Full-length	WRKYGQK;WRKYGQK	CX4CX22HX1H;CX4CX23HX1H	Not found
Glyma.18G081200	GmWRKY167	4	18	7831834-7838495	I	Full-length	WRKYGQK;WRKYGQK	CX4CX22HX1H;CX4CX23HX1H	Not found
Glyma.18G092200	GmWRKY168	2	18	9262392-9267008	IIb	Full-length	WRKYGQK	CX5CX23HX1H	Not found
Glyma.18G124700	GmWRKY169	1	18	16264216-16269131	IIb	Full-length	WRKYGQK	CX5CX23HX1H	Not found
Glyma.18G183100	GmWRKY170	1	18	44127213-44131136	IIc	Full-length	WRKYGQK	CX4CX23HX1H	Not found
Glyma.18G208800	GmWRKY171	4	18	49341357-49344962	I	Full-length	WRKYGQK;WRKYGQK	CX4CX22HX1H;CX4CX23HX1H	Not found
Glyma.18G213200	GmWRKY57	1	18	50013378-50015386	III	Full-length	WRKYGQK	CX7CX23HX1C	Not found
Glyma.18G238200	GmWRKY10	1	18	52725935-52728032	IIe	Full-length	WRKYGQK	CX5CX23HX1H	Not found
Glyma.18G238600	GmWRKY64	1	18	52750924-52752837	IIc	Full-length	WRKYGQK	CX4CX23HX1H	Not found
Glyma.18G242000	GmWRKY172	1	18	53044479-53048545	I	Full-length	WRKYGQK;WRKYGQK	CX4CX22HX1H;CX4CX23HX1H	Not found
Glyma.18G256500	GmWRKY173	1	18	54251636-54255214	IIb	Full-length	WRKYGQK	CX5CX23HX1H	Not found
Glyma.18G263400	GmWRKY174	1	18	54874974-54881413	I	Full-length	WRKYGQK;WRKYGQK	CX4CX22HX1H;CX4CX23HX1H	Not found
Glyma.19G020600	GmWRKY175	1	19	2228698-2231733	IIb	Partial sequence	WRKYGQK	CX5CX23HX1H	Not found
Glyma.19G094100	GmWRKY53	1	19	33279312-33281763	IIc	Full-length	WRKYGQK	CX4CX23HX1H	Not found
Glyma.19G177400	GmWRKY176	2	19	43672865-43681647	I	Full-length	WRKYGQK;WRKYGQK	CX4CX22HX1H;CX4CX23HX1H	Not found
Glyma.19G217000	GmWRKY8	2	19	46981404-46983900	IIe	Full-length	WRKYGQK	CX5CX23HX1H	Not found
Glyma.19G217800	GmWRKY177	1	19	47056411-47058390	IIc	Full-length	WRKYGQK	CX4CX23HX1H	Not found
Glyma.19G221700	GmWRKY178	2	19	47349623-47354478	IIb	Full-length	WRKYGQK	CX5CX23HX1H	Not found
Glyma.19G254800	GmWRKY179	1	19	49949239-49952046	III	Full-length	WRKYGQK	CX7CX23HX1C	Not found
Glyma.20G028000	GmWRKY180	1	20	3207530-3212242	I	Full-length	WRKYGQK;WRKYGQK	CX4CX22HX1H;CX4CX23HX1H	Not found
Glyma.20G030500	GmWRKY181	1	20	3681098-3682240	IIb	Full-length	WRKYGQK	CX5CX23HX1H	Not found
Glyma.20G163200	GmWRKY182	1	20	40075289-40077657	IIe	Full-length	WRKYGQK	CX5CX23HX1H	Not found
Lj0g3v0013729	LjWRKY72	1	0	5197124-5199932	IIb	Full-length	WRKYGQK	CX5CX23HX1H	Not found
Lj0g3v0043059	LjWRKY73	1	0	14146871-14149760	IIb	Partial sequence	WRKYGQK	CX5CX23HX1H	Not found
Lj0g3v0058429	LjWRKY29	1	0	19212352-19215258	IIc	Partial sequence	WRKYGQK	CX4CX23HX1H	Not found
Lj0g3v0067609	LjWRKY7	1	0	24050728-24054337	IIb	Full-length	WRKYGQK	CX5CX23HX1H	Not found
Lj0g3v0074419	LjWRKY8	1	0	28011041-28012295	IIc	Full-length	WRKYGKK	CX4CX23HX1H	Not found
Lj0g3v0079069	LjWRKY11	1	0	30496033-30499111	III	Partial sequence	WRKYGQK	CX7CX23HX1C	Not found
Lj0g3v0130569	LjWRKY12	1	0	59245242-59246292	IIa	Full-length	WRKYGQK	CX5CX23HX1H	Not found
Lj0g3v0146729	LjWRKY10	3	0	67642680-67645363	IIb	Full-length	WRKYGQK	CX5CX23HX1H	Not found
Lj0g3v0162929	LjWRKY43	1	0	76924420-76926847	IId	Full-length	WRKYGQK	CX5CX23HX1H	Plant_zn_clust
Lj0g3v0179799	LjWRKY56	1	0	87354150-87357092	IIe	Full-length	WRKYGQK	CX5CX23HX1H	Not found
Lj0g3v0208309	LjWRKY15	1	0	104314168-104317548	I	Full-length	WRKYGEK;WRKYGQK	CX4CX22HX1H;CX4CX23HX1H	Not found
Lj0g3v0224079	LjWRKY9	1	0	115661731-115663762	IIc	Full-length	WRKYGQK	CX4CX23HX1H	Not found
Lj0g3v0238279	LjWRKY24	1	0	123569555-123571936	IIc	Partial sequence	WRKYGQK	CX4CX22HX1H	Not found
Lj0g3v0240279	LjWRKY74	1	0	124645939-124649093	IIb	Full-length	WRKYGQK	CX5CX23HX1H	Not found
Lj0g3v0242439	LjWRKY41	1	0	125710259-125711309	IIa	Full-length	WRKYGQK	CX5CX23HX1H	Not found
Lj0g3v0244439	LjWRKY4	1	0	126834296-126836485	III	Partial sequence	WRKYGQK	CX7CX23HX1C	Not found
Lj0g3v0248869	LjWRKY13	1	0	128969600-128974074	IIc	Full-length	WRKYGQK	CX4CX23HX1H	Not found
Lj0g3v0254589	LjWRKY17	1	0	132185237-132190713	IIc	Partial sequence	WRKYGQK	CX4CX23HX1H	Not found
Lj0g3v0256519	LjWRKY75	1	0	133154884-133158918	IIb	Full-length	WRKYGQK	CX5CX10	Not found
Lj0g3v0272799	LjWRKY76	3	0	141367271-141370332	IIc	Full-length	WRKYGQK	CX4CX22HX1H	Not found
Lj0g3v0274859	LjWRKY77	1	0	142525490-142528471	I	Partial sequence	WRKYGQK;WRKYGQK	CX4CX22HX1H;lost	Not found
Lj0g3v0274869	LjWRKY78	1	0	142528466-142529416	Null	Partial sequence	lost	CX4CX23HX1C	Not found
Lj0g3v0284269	LjWRKY14	1	0	147475762-147477008	IIe	Partial sequence	WRKYGQK	CX5CX23HX1H	Not found
Lj0g3v0288169	LjWRKY79	1	0	149747747-149751315	I	Partial sequence	WRKYGQK;WRKYGQK	CX4CX22HX1H;CX4CX23HX1H	Not found
Lj0g3v0298769	LjWRKY53	1	0	155255674-155257904	III	Full-length	WRKYGQK	CX7CX23HX1C	Not found
Lj0g3v0340829	LjWRKY80	1	0	178510395-178513609	IId	Full-length	WRKYGQK	CX5CX23HX1H	Plant_zn_clust
Lj0g3v0357379	LjWRKY34	1	0	188167096-188170678	IIc	Full-length	WRKYGQK	CX4CX23HX1H	Not found
Lj1g3v0465620	LjWRKY81	1	1	6195012-6198921	IIb	Partial sequence	WRKYGQK	CX5CX23HX1H	Not found
Lj1g3v1134110	LjWRKY82	1	1	14071570-14075089	III	Partial sequence	WRKYGQK	CX7CX23HX1C	Not found
Lj1g3v1220240	LjWRKY3	1	1	14867061-14869111	IIc	Full-length	WRKYGKK	CX4CX23HX1H	Not found
Lj1g3v1787630	LjWRKY83	1	1	21218874-21220198	Null	Full-length	WRKYGKK	lost	Not found
Lj1g3v1815540	LjWRKY84	1	1	22066549-22068895	IIa	Full-length	WRKYGQK	CX5CX23HX1H	Not found
Lj1g3v1969400	LjWRKY48	1	1	23354936-23356585	IId	Full-length	WRKYGQK	CX5CX23HX1H	Plant_zn_clust
Lj1g3v2416620	LjWRKY51	1	1	28362561-28365781	IIb	Full-length	WRKYGQK	CX4CX23HX1H	Not found
Lj1g3v2776620	LjWRKY60	3	1	31718574-31738984	IIe	Partial sequence	WRKYGQK	CX5CX23HX1H	Not found
Lj1g3v2806670	LjWRKY85	1	1	31773003-31775425	IIc	Partial sequence	WRKYGQK	CX4CX23HX1H	Not found
Lj1g3v2823880	LjWRKY86	1	1	32156576-32160334	I	Partial sequence	WRKYGQK;WRKYGQK	CX4CX22HX1H;CX4CX23HX1H	Not found
Lj1g3v2953600	LjWRKY87	2	1	33570819-33577804	IIb	Partial sequence	WRKYGQK	CX5CX23HX1H	Not found
Lj1g3v2982410	LjWRKY61	1	1	34003980-34009392	I	Full-length	WRKYGQK;WRKYGQK	CX4CX22HX1H;CX4CX23HX1H	Not found
Lj1g3v3443950	LjWRKY88	1	1	39866156-39868187	IIc	Full-length	WRKYGQK	CX4CX23HX1H	Not found
Lj1g3v3847230	LjWRKY89	1	1	44181039-44184626	IIc	Full-length	WRKYGQK	CX4CX23HX1H	Not found
Lj1g3v4467960	LjWRKY90	1	1	52361403-52364617	IId	Full-length	WRKYGQK	CX5CX23HX1H	Plant_zn_clust
Lj1g3v4578840	LjWRKY1	1	1	54328945-54336675	I	Full-length	WRKYGQK;WRKYGQK	CX4CX22HX1H;CX4CX23HX1H	Not found
Lj1g3v4830200	LjWRKY5	2	1	58307191-58310072	IIb	Partial sequence	WRKYGQK	CX5CX23HX1H	Not found
Lj1g3v4849490	LjWRKY6	3	1	58724613-58728202	IIe	Partial sequence	WRKYGQK	CX5CX23HX1H	Not found
Lj2g3v1277260	LjWRKY19	2	2	20194722-20204619	I	Partial sequence	WRKYGQK;WRKYGQK	CX4CX22HX1H;CX4CX23HX1H	Not found
Lj2g3v2088080	LjWRKY16	1	2	31461123-31464230	III	Full-length	WRKYGQK	CX7CX23HX1C	Not found
Lj2g3v2314850	LjWRKY21	1	2	33491538-33497316	III	Partial sequence	WRKYGQK	CX4CX23HX1C	Exo70
Lj2g3v2364690	LjWRKY91	1	2	33896593-33898146	IIc	Partial sequence	WKQYEEK	CX4CX10	Not found
Lj2g3v2365800	LjWRKY52	1	2	33946043-33949531	I	Partial sequence	WRKYGQK;WRKYGQK	CX4CX22HX1H;CX4CX23HX1H	Not found
Lj2g3v3188470	LjWRKY22	1	2	41001440-41004574	IIb	Partial sequence	WRKYGQK	CX5CX23HX1H	Not found
Lj2g3v3246860	LjWRKY92	1	2	41549710-41555540	I	Partial sequence	WRKYGQK;WRKYGQK	CX4CX22HX1H;CX4CX23HX1H	Not found
Lj2g3v3338910	LjWRKY18	3	2	42497969-42501230	I	Full-length	WRKYGQK;WRKYGQK	CX4CX22HX1H;CX4CX23HX1H	Not found
Lj3g3v0012350	LjWRKY26	1	3	267123-269382	IIa	Full-length	WRKYGQK	CX5CX23HX1H	Not found
Lj3g3v0419510	LjWRKY49	1	3	3581051-3582294	IIc	Partial sequence	WRKYGKK	CX4CX23HX1H	Not found
Lj3g3v0459900	LjWRKY93	1	3	4728932-4731592	III	Partial sequence	WRKYGQK	CX7CX23HX1C	Not found
Lj3g3v0592190	LjWRKY94	1	3	6383177-6388535	IIc	Partial sequence	WRKYGQK	CX4CX23HX1H	Not found
Lj3g3v1393570	LjWRKY50	1	3	17745087-17748540	I	Partial sequence	WRKYGEK;WRKYGQK	CX4CX22HX1H;CX4CX23HX1H	Not found
Lj3g3v2098150	LjWRKY57	1	3	26712626-26715084	IIa	Full-length	WRKYGQK	CX5CX23HX1H	Not found
Lj3g3v2427550	LjWRKY25	1	3	29988609-29991654	Null	Full-length	WRKYGQK	lost	Not found
Lj3g3v2921060	LjWRKY23	1	3	36428056-36431555	IIb	Full-length	WRKYGQK	CX5CX23HX1H	Not found
Lj4g3v0281180	LjWRKY95	2	4	3349118-3351311	IIc	Full-length	WRKYGQK	CX4CX23HX1H	Not found
Lj4g3v0819990	LjWRKY38	1	4	12773349-12775043	IId	Full-length	WRKYGQK	CX5CX23HX1H	Plant_zn_clust
Lj4g3v1983530	LjWRKY31	1	4	27610368-27614361	I	Partial sequence	WRKYGQK;WRKYGQK	CX4CX22HX1H;CX4CX23HX1H	Not found
Lj4g3v2140040	LjWRKY33	1	4	29583961-29585282	IId	Partial sequence	WRKYGQK	CX5CX23HX1H	Plant_zn_clust
Lj4g3v2263940	LjWRKY35	2	4	31395721-31397886	IIc	Full-length	WRKYGQK	CX4CX23HX1H	Not found
Lj4g3v2616130	LjWRKY30	2	4	35527004-35529133	IIe	Partial sequence	WRKYGQK	CX5CX23HX1H	Not found
Lj4g3v2785750	LjWRKY39	1	4	37272453-37275125	IIc	Full-length	WRKYGQK	CX4CX23HX1H	Not found
Lj4g3v2990170	LjWRKY28	1	4	39534391-39536545	IIe	Partial sequence	WRKYGQK	CX5CX23HX1H	Not found
Lj4g3v3002710	LjWRKY27	1	4	39753504-39756621	III	Full-length	WRKYGQK	CX7CX23HX1C	Not found
Lj5g3v0483800	LjWRKY40	2	5	4853817-4858413	IIa	Partial sequence	WRKYGQK	CX5CX23HX1H	Not found
Lj5g3v0550200	LjWRKY96	1	5	Lj5g3v0550200	IIc	Full-length	WRKSGQR	CX4CX23HX1H	Not found
Lj5g3v0587880	LjWRKY58	1	5	6962918-6965582	IId	Full-length	WRKYGQK	CX5CX23HX1H	Plant_zn_clust
Lj5g3v1015850	LjWRKY44	3	5	16911481-16914456	IId	Partial sequence	WRKYGQK	CX5CX23HX1H	Plant_zn_clust
Lj5g3v1597270	LjWRKY42	1	5	22918211-22920122	IIc	Full-length	WRKYGQK	CX4CX23HX1H	Not found
Lj5g3v1986510	LjWRKY59	1	5	27864833-27866422	IIe	Partial sequence	WRKYGQK	CX5CX23HX1H	Not found
Lj6g3v0802160	LjWRKY68	3	6	7856957-7863811	I	Full-length	WRKYGQK;WRKYGQK	CX4CX22HX1H;CX4CX23HX1H	Not found
Lj6g3v0854530	LjWRKY70	1	6	8476106-8479743	IIb	Full-length	WRKYGQK	CX5CX23HX1H	Not found
Lj6g3v1078260	LjWRKY45	1	6	12738995-12743074	I	Full-length	WRKYGQK;WRKYGQK	CX4CX22HX1H;CX4CX23HX1H	Not found
Lj6g3v1589790	LjWRKY46	1	6	18005044-18008896	IIe	Partial sequence	WRKYGQK	CX5CX23HX1H	Not found
Lj6g3v1825300	LjWRKY71	1	6	20309641-20312413	IIb	Partial sequence	WRKYGQK	CX5CX23HX1H	Not found
Lup000152	LaWRKY1	1	Scaffold_1_486	14811-16674	IIe	Full-length	WRKYGQK	CX5CX23HX1H	Not found
Lup000174	LaWRKY2	1	15	7732060-7737065	IIb	Full-length	WRKYGQK	CX5CX23HX1H	Not found
Lup000192	LaWRKY3	1	Scaffold_1_564	6624-8818	IIa	Full-length	WRKYGQK	CX5CX23HX1H	Not found
Lup000221	LaWRKY4	1	Scaffold_1_681	26611-31268	I	Full-length	WRKYGQK;WRKYGQK	CX4CX22HX1H;CX4CX23HX1H	Not found
Lup000461	LaWRKY5	1	15	12888143-12891068	III	Full-length	WRKYGQK	CX7CX23HX1C	Not found
Lup000462	LaWRKY6	1	15	12898043-12898552	Null	Full-length	lost	CX7CX23HX1C	Not found
Lup000767	LaWRKY7	1	9	21287911-21289442	IIc	Full-length	WRKYGQK	CX4CX23HX1H	Not found
Lup001000	LaWRKY8	1	18	15032175-15033892	IId	Full-length	WRKYGQK	CX5CX23HX1H	Plant_zn_clust
Lup001265	LaWRKY9	1	6	29250191-29251479	IIa	Full-length	WRKYGQK	CX5CX23HX1H	Not found
Lup001305	LaWRKY10	1	6	29579190-29580684	IIa	Full-length	WRKYGQK	CX5CX23HX1H	Not found
Lup001341	LaWRKY11	1	6	29823932-29826574	IIb	Full-length	WRKYGQK	CX5CX23HX1H	Not found
Lup001769	LaWRKY12	1	Scaffold_109_2	14492-38444	Null	Full-length	WRKYGQK	lost	Not found
Lup001972	LaWRKY13	1	20	1066044-1068237	IId	Full-length	WRKYGQK	CX5CX23HX1H	Plant_zn_clust
Lup002168	LaWRKY14	1	5	10411312-10418225	IIa	Full-length	WRKYGQK	CX5CX23HX1H	Not found
Lup002395	LaWRKY15	1	11	7646268-7653296	IIc	Full-length	WRKYGQK	CX4CX23HX1H	Not found
Lup002671	LaWRKY16	1	8	6105499-6106907	IIe	Full-length	WRKYGQK	CX5CX23HX1H	Not found
Lup002673	LaWRKY17	1	8	6069367-6071104	IIc	Full-length	WRKYGQK	CX4CX23HX1H	Not found
Lup003116	LaWRKY18	1	7	2925770-2928299	IIb	Full-length	WRKYGQK	CX5CX23HX1H	Not found
Lup004103	LaWRKY19	1	8	10700708-10704464	IIb	Full-length	WRKYGQK	CX5CX23HX1H	Not found
Lup005352	LaWRKY20	1	3	25362513-25364219	Null	Full-length	lost	CX5CX23HX1H	Not found
Lup006502	LaWRKY21	1	6	19636604-19638719	IId	Full-length	WRKYGQK	CX5CX23HX1H	Plant_zn_clust
Lup006707	LaWRKY22	1	9	14526385-14531807	IIc	Full-length	WRKYGQK	CX4CX23HX1H	Not found
Lup007423	LaWRKY23	1	16	17399506-17401112	IIc	Full-length	WRKYGQK	CX4CX23HX1H	Not found
Lup007491	LaWRKY24	1	16	16590923-16608249	IIb	Full-length	WRKYGQK	CX5CX23HX1H	Not found
Lup007510	LaWRKY25	1	16	16416191-16418471	IIc	Full-length	WRKYGQK	CX4CX23HX1H	Not found
Lup008406	LaWRKY26	1	2	20663272-20666189	III	Full-length	WRKYGQK	CX7CX23HX1C	Not found
Lup009150	LaWRKY27	1	1	18505200-18508138	IIb	Full-length	WRKYGQK	CX5CX23HX1H	Not found
Lup009409	LaWRKY28	1	1	3219197-3220249	IId	Full-length	WRKYGQK	CX5CX23HX1H	Not found
Lup009533	LaWRKY29	1	Scaffold_19_54	1603-7544	IIc	Full-length	WRKYGQK	CX4CX23HX1H	Not found
Lup009566	LaWRKY30	1	14	10552449-10556666	III	Full-length	WRKYGQK	CX7CX23HX1C	Not found
Lup009845	LaWRKY31	1	15	19898744-19899546	IIc	Full-length	WRKYGKK	CX4CX23HX1H	Not found
Lup010317	LaWRKY32	1	Scaffold_2_271	4859-8842	IIc	Full-length	WRKYGQK	CX4CX23HX1H	Not found
Lup011213	LaWRKY33	1	11	5540140-5542268	III	Full-length	WRKYGQK	CX7CX23HX1C	Not found
Lup011359	LaWRKY34	1	6	30945994-30946829	IIc	Full-length	WRKYGKK	CX4CX23HX1H	Not found
Lup011452	LaWRKY35	1	8	9152444-9155181	IId	Full-length	WRKYGQK	CX5CX23HX1H	Plant_zn_clust
Lup011598	LaWRKY36	1	11	10063663-10065251	IIe	Full-length	WRKYGQK	CX5CX23HX1H	Not found
Lup011601	LaWRKY37	1	11	10088810-10091796	IIc	Full-length	WRKYGQK	CX4CX23HX1H	Not found
Lup011873	LaWRKY38	1	Scaffold_22_100	59478-61606	IId	Full-length	WRKYGQK	CX5CX23HX1H	Plant_zn_clust
Lup012533	LaWRKY39	1	14	14598059-14599634	IId	Full-length	WRKYGQK	CX5CX23HX1H	Plant_zn_clust
Lup012755	LaWRKY40	1	13	16388205-16391168	IIc	Full-length	WRKYGQK	CX4CX23HX1H	Not found
Lup012847	LaWRKY41	1	11	3143957-3145572	III	Full-length	WRKYGQK	CX7CX23HX1C	Not found
Lup012899	LaWRKY42	1	11	32502186-32505596	I	Full-length	WRKYGQK;WRKYGQK	CX4CX22HX1H;CX4CX23HX1H	Not found
Lup012917	LaWRKY43	1	11	32029603-32031403	III	Full-length	WRKYGQK	CX7CX23HX1C	Not found
Lup013565	LaWRKY44	1	Scaffold_24_4	56643-58868	IIc	Full-length	WRKYGQK	CX4CX23HX1H	Not found
Lup013718	LaWRKY45	1	15	3587539-3591952	I	Full-length	WRKYGQK;WRKYGQK	CX4CX22HX1H;CX4CX23HX1H	Not found
Lup014055	LaWRKY46	1	Scaffold_25_386	19457-23397	I	Full-length	WRKYGQK;WRKYGQK	CX4CX22HX1H;CX4CX23HX1H	Not found
Lup014074	LaWRKY47	1	14	11703372-11705469	III	Full-length	WRKYGQK	CX7CX23HX1C	Not found
Lup014105	LaWRKY48	1	1	33505499-33507297	IIc	Full-length	WRKYGKK	CX4CX23HX1H	Not found
Lup014378	LaWRKY49	1	19	14469685-14473282	IIe	Full-length	WRKYGQK	CX5CX23HX1H	Not found
Lup015023	LaWRKY50	1	8	14984360-14985671	IIe	Full-length	WRKYGQK	CX5CX23HX1H	Not found
Lup015452	LaWRKY51	1	4	22523347-22525333	IIc	Full-length	WRKYGKK	CX4CX23HX1H	Not found
Lup015482	LaWRKY52	1	20	6248890-6250175	Null	Full-length	lost	CX4CX23HX1H	Not found
Lup015703	LaWRKY53	1	11	16960579-16978343	I	Full-length	WRKYGQK;WRKYGQK	CX4CX22HX1H;CX4CX23HX1H	Not found
Lup016713	LaWRKY54	1	14	1759124-1760694	IId	Full-length	WRKYGQK	CX5CX23HX1H	Plant_zn_clust
Lup016972	LaWRKY55	1	20	4103903-4105120	IIe	Full-length	WRKYGQK	CX5CX23HX1H	Not found
Lup016975	LaWRKY56	1	20	4132529-4133835	IIc	Full-length	WRKYGQK	CX4CX23HX1H	Not found
Lup017809	LaWRKY57	1	Scaffold_31_6	4444-7066	IIb	Full-length	WRKYGQK	CX5CX23HX1H	Not found
Lup017947	LaWRKY58	1	4	8468648-8471744	IIe	Full-length	WRKYGQK	CX5CX23HX1H	Not found
Lup018112	LaWRKY59	1	12	6404496-6407229	IIb	Full-length	WRKYGQK	CX5CX23HX1H	Not found
Lup018248	LaWRKY60	1	15	15950564-15951878	III	Full-length	WRKYVQK	CX7CX23HX1C	Not found
Lup018427	LaWRKY61	1	1	634987-638444	IIb	Full-length	WRKYGQK	CX5CX23HX1H	Not found
Lup019028	LaWRKY62	1	2	23688649-23690686	IIc	Full-length	WRKYGQK	CX4CX23HX1H	Not found
Lup019081	LaWRKY63	1	2	24057229-24060584	IIb	Full-length	WRKYGQK	CX5CX19HX1H	Not found
Lup019104	LaWRKY64	1	2	24203452-24210416	I	Full-length	WRKYGQK;WRKYGQK;WRKYGQK	CX4CX23HX1H;CX4CX22HX1H;CX4CX23HX1H	Not found
Lup019148	LaWRKY65	1	2	24504972-24507211	I	Full-length	WRKYGQK;WRKYGQK	CX4CX23HX1H;CX4CX23HX1H	Not found
Lup019380	LaWRKY66	1	17	14845166-14846864	III	Full-length	WRKYGQK	CX7CX23HX1C	Not found
Lup019697	LaWRKY67	1	13	3889548-3892292	IIb	Full-length	WRKYGQK	CX5CX23HX1H	Not found
Lup019904	LaWRKY68	1	3	28377468-28380151	IIc	Partial sequence	WRKYGQK	CX4CX23HX1H	Not found
Lup020166	LaWRKY69	1	7	9629653-9630692	IIe	Full-length	WRKYGQK	CX5CX23HX1H	Not found
Lup020374	LaWRKY70	1	1	6456118-6457879	IIe	Full-length	WRKYGQK	CX5CX23HX1H	Not found
Lup020903	LaWRKY71	1	Scaffold_382	287886-290266	IIc	Full-length	WRKYGQK	CX4CX23HX1H	Not found
Lup020904	LaWRKY72	1	Scaffold_382	293714-296094	IIc	Full-length	WRKYGQK	CX4CX23HX1H	Not found
Lup021436	LaWRKY73	1	4	841692-845956	I	Full-length	WRKYGQK;WRKYGQK	CX4CX22HX1H;CX4CX23HX1H	Not found
Lup021580	LaWRKY74	1	16	18661385-18662033	Null	Full-length	lost	CX4CX23HX1H	Not found
Lup021581	LaWRKY75	1	16	18669587-18672174	I	Full-length	WRKYGQK;WRKYGQK	CX4CX22HX1H;lost	Not found
Lup022237	LaWRKY76	1	6	25139281-25146190	I	Full-length	WRKYGQK;WRKYGQK	CX4CX22HX1H;CX4CX23HX1H	Not found
Lup022278	LaWRKY77	1	12	7050461-7052281	IIc	Full-length	WRKYGQK	CX4CX23HX1H	Not found
Lup022499	LaWRKY78	1	2	1490551-1494134	I	Full-length	WRKYGQK;WRKYGQK	CX4CX22HX1H;CX4CX23HX1H	Not found
Lup022680	LaWRKY79	1	12	3437490-3441414	I	Full-length	WRKYGEK;WRKYGQK	CX4CX23HX1H;CX4CX23HX1H	Not found
Lup023232	LaWRKY80	1	16	13675548-13679409	I	Full-length	WRKYGQK;WRKYGQK	CX4CX22HX1H;CX4CX23HX1H	Not found
Lup024047	LaWRKY81	1	11	2674437-2677418	I	Full-length	WRKYGQK;WRKYGQK	CX4CX22HX1H;CX4CX23HX1H	Not found
Lup024141	LaWRKY82	1	10	41887-43909	IIa	Full-length	WRKYGQK	CX5CX23HX1H	Not found
Lup024161	LaWRKY83	1	10	132340-134778	IIb	Full-length	WRKYGQK	CX5CX23HX1H	Not found
Lup024249	LaWRKY84	1	12	12003661-12006699	IIe	Full-length	WRKYGQK	CX5CX23HX1H	Not found
Lup024564	LaWRKY85	1	4	26126085-26128496	IId	Full-length	WRKYGQK	CX5CX23HX1H	Plant_zn_clust
Lup025254	LaWRKY86	1	1	20142809-20144816	III	Full-length	WRKYGQK	CX7CX23HX1C	Not found
Lup025270	LaWRKY87	1	1	20031705-20037313	IIc	Full-length	WRKYGQK	CX4CX23HX1H	Not found
Lup025741	LaWRKY88	1	4	16481630-16485460	I	Full-length	WRKYGQK;WRKYGQK	CX4CX22HX1H;CX4CX23HX1H	Not found
Lup027047	LaWRKY89	1	16	1763995-1766363	IIc	Full-length	WRKYGQK	CX4CX23HX1H	Not found
Lup027067	LaWRKY90	1	16	1949042-1953746	I	Full-length	WRKYGQK;lost	CX4CX23HX1H;CX4CX23HX1H	Not found
Lup027204	LaWRKY91	1	Scaffold_6_10	15699-18352	IIb	Full-length	WRKYGQK	CX5CX23HX1H	Not found
Lup027385	LaWRKY92	1	Scaffold_60_129	17312-20767	I	Full-length	WRKYGQK;WRKYGQK	CX4CX22HX1H;CX4CX23HX1H	Not found
Lup028023	LaWRKY93	1	6	8302605-8305515	I	Full-length	WRKYGQK;WRKYGQK	CX4CX22HX1H;CX4CX23HX1H	Not found
Lup028304	LaWRKY94	1	5	25913189-25920499	I	Full-length	WRKYGQK;WRKYGQK	CX4CX22HX1H;CX4CX23HX1H	Pkinase_Tyr
Lup028649	LaWRKY95	1	3	9976990-9981426	IIe	Full-length	WRKYGQK	CX5CX23HX1H	Not found
Lup028860	LaWRKY96	1	9	1621900-1631111	I	Full-length	WRKYGQK;WRKYGQK;lost	CX4CX22HX1H;lost;CX4CX23HX1H	Not found
Lup029145	LaWRKY97	1	12	16004142-16005622	IIc	Full-length	WRKYGQK	CX4CX23HX1H	Not found
Lup029658	LaWRKY98	1	11	415828-418539	IIb	Full-length	WRKYGQK	CX5CX19HX1H	Not found
Lup029659	LaWRKY99	1	11	410484-413195	IIb	Full-length	WRKYGQK	CX5CX19HX1H	Not found
Lup029681	LaWRKY100	1	11	280879-285142	I	Full-length	WRKYGQK;WRKYGQK	CX4CX22HX1H;CX4CX23HX1H	Not found
Lup030283	LaWRKY101	1	10	318020-319770	IIc	Full-length	WRKYGKK	CX4CX23HX1H	Not found
Lup030530	LaWRKY102	1	9	16398498-16401558	III	Full-length	WRKYGQK	CX7CX22HX1C	Not found
Lup031084	LaWRKY103	1	Scaffold_81_19	12122-19365	I	Full-length	WRKYGQK;WRKYGQK	CX4CX22HX1H;CX4CX23HX1H	Not found
Lup031312	LaWRKY104	1	1	26911119-26915053	IIc	Full-length	WRKYGQK	CX4CX23HX1H	Not found
Lup031423	LaWRKY105	1	1	24786644-24787983	IIc	Full-length	WRKYGEK	CX4CX23HX1H	Not found
Lup031669	LaWRKY106	1	4	6896042-6897202	IIb	Full-length	WRKYGQK	CX4CX23HX1H	Not found
Lup031920	LaWRKY107	1	Scaffold_9_110	30031-33917	IIc	Full-length	WRKYGQK	CX4CX23HX1H	Not found
Lup032071	LaWRKY108	1	6	12432260-12434406	III	Full-length	WRKYGQK	CX7CX23HX1C	Not found
Lup032100	LaWRKY109	1	6	12896150-12897606	IIe	Full-length	WRKYGQK	CX5CX23HX1H	Not found
Lup032149	LaWRKY110	1	2	21360521-21363748	I	Full-length	WRKYGQK;WRKYGQK	CX4CX22HX1H;CX4CX23HX1H	Not found
Lup032590	LaWRKY111	1	9	19574136-19577023	I	Full-length	WRKYGEK;WRKYGQK	CX4CX22HX1H;CX4CX23HX1H	Not found
Lup032870	LaWRKY112	1	2	9766290-9768294	IIa	Full-length	WRKYGQK	CX5CX23HX1H	Not found
Lup032966	LaWRKY113	1	3	26287645-26289340	IId	Full-length	WRKYGQK	CX5CX23HX1H	Plant_zn_clust
Medtr0002s1250	MtWRKY94	1	scaffold0002	477568-479499	III	Full-length	WRQYGQK	CX7CX23HX1C	Not found
Medtr0117s0040	MtWRKY95	1	scaffold0117	13658-16476	IId	Full-length	WRKYGSK	CX5CX23HX1H	Methyltransf_29
Medtr1g009613	MtWRKY96	1	1	1360197-1362833	IId	Full-length	WRKYGQK	CX5CX23HX1H	Plant_zn_clust
Medtr1g013760	MtWRKY13	1	1	3258029-3259870	IIa	Full-length	WRKYGQK	CX5CX23HX1H	Not found
Medtr1g013790	MtWRKY14	1	1	3244912-3246508	IIa	Full-length	WRKYGQK	CX5CX23HX1H	Not found
Medtr1g015140	MtWRKY15	1	1	3734089-3734958	IIc	Full-length	WRKYGKK	CX4CX23HX1H	Not found
Medtr1g070455	MtWRKY97	1	1	31252032-31254829	IId	Full-length	WRKYGQK	CX5CX23HX1H	Plant_zn_clust
Medtr1g077760	MtWRKY98	1	1	34737747-34739188	Null	Full-length	WRKYGQR	lost	Yippee-Mis18
Medtr1g077780	MtWRKY99	1	1	34745855-34747393	II	Full-length	WRKYGEQ	CX4CX23HX1H	Not found
Medtr1g078260	MtWRKY100	1	1	35032177-35035171	IIc	Full-length	WRKYGCK	CX4CX23HX1H	Not found
Medtr1g086790	MtWRKY16	1	1	38848944-38851380	IIc	Full-length	WRKYGQK	CX4CX23HX1H	Not found
Medtr1g099600	MtWRKY17	1	1	44990818-44992105	IIe	Full-length	WRKYGQK	CX5CX23HX1H	Not found
Medtr2g016770	MtWRKY101	2	2	5189883-5191598	IIe	Full-length	WRKYGQK	CX5CX23HX1H	Not found
Medtr2g023930	MtWRKY102	1	2	8496137-8498940	IIb	Full-length	WRKYGQK	CX5CX23HX1H	Not found
Medtr2g024350	MtWRKY103	1	2	8775966-8776927	IId	Full-length	WRKYGQK	CX5CX23HX1H	Not found
Medtr2g024380	MtWRKY104	1	2	8785909-8787640	IId	Full-length	WRKYGQK	CX5CX23HX1H	Not found
Medtr2g032030	MtWRKY105	2	2	12164218-12168282	IIe	Full-length	WRKYGQK	CX5CX23HX1H	Not found
Medtr2g033820	MtWRKY18	1	2	12868146-12870310	IIc	Full-length	WRKYGQK	CX4CX23HX1H	Not found
Medtr2g045360	MtWRKY20	1	2	19921452-19925512	IIb	Full-length	WRKYGQK	CX5CX23HX1H	Not found
Medtr2g075610	MtWRKY21	1	2	31628458-31630033	III	Full-length	WRKYGQK	CX7CX23HX1C	Not found
Medtr2g075680	MtWRKY22	1	2	31648412-31650755	III	Full-length	WRKYGQK	CX7CX23HX1C	Not found
Medtr2g075690	MtWRKY23	1	2	31655316-31657758	III	Full-length	WRKYGQK	CX7CX23HX1C	Not found
Medtr2g075700	MtWRKY24	1	2	31658410-31663226	III	Full-length	WRKYGQK	CX7CX23HX1C	Not found
Medtr2g075750	MtWRKY25	1	2	31677679-31678918	III	Full-length	WRKYGQK	CX7CX23HX1C	Not found
Medtr2g083870	MtWRKY26	1	2	35202007-35206335	IIe	Full-length	WRKYGQK	CX5CX23HX1H	Not found
Medtr2g088000	MtWRKY27	1	2	37051328-37055016	IIb	Full-length	WRKYGQK	CX5CX23HX1H	Not found
Medtr2g105060	MtWRKY106	2	2	45306754-45308359	IIa	Full-length	WRKYGQK	CX5CX23HX1H	Not found
Medtr3g009470	MtWRKY107	2	3	2053376-2058058	I	Full-length	WRKYGQK;WRKYGQK	CX4CX22HX1H;CX4CX23HX1H	Not found
Medtr3g031220	MtWRKY28	2	3	26964090-26968677	I	Full-length	WRKYGQK;WRKYGQK	CX4CX22HX1H;CX4CX23HX1H	Not found
Medtr3g053330	MtWRKY108	1	3	21191206-21195085	IIb	Full-length	WRKYGQK	CX5CX23HX1H	Not found
Medtr3g056100	MtWRKY30	4	3	22291364-22298547	I	Full-length	WRKYGQK;WRKYGQK	CX4CX22HX1H;CX4CX23HX1H	Not found
Medtr3g090860	MtWRKY32	1	3	41260591-41262297	III	Full-length	WRKYGQK	CX7CX23HX1C	Not found
Medtr3g093830	MtWRKY109	1	3	42869062-42871592	III	Full-length	WRKYGQK	CX7CX23HX1C	Not found
Medtr3g095040	MtWRKY110	1	3	43385679-43387703	IIc	Full-length	WRKYGKK	CX4CX23HX1H	Not found
Medtr3g095080	MtWRKY35	3	3	43414475-43417137	IIc	Full-length	WRKYGQK	CX4CX23HX1H	Not found
Medtr3g104750	MtWRKY37	1	3	48288589-48289664	IIc	Full-length	WRKYGKK	CX4CX23HX1H	Not found
Medtr3g106060	MtWRKY38	1	3	48922741-48926808	IIa	Full-length	WRKYGQK	CX5CX23HX1H	Not found
Medtr3g108960	MtWRKY39	1	3	50355064-50356649	IId	Full-length	WRKYGSK	CX5CX23HX1H	Plant_zn_clust
Medtr4g007060	MtWRKY40	3	4	926694-929520	IIa	Full-length	WRKYGQK	CX5CX23HX1H	Not found
Medtr4g013260	MtWRKY111	1	4	3667656-3670777	I	Full-length	WRKYEQK;WRKYGQK	CX4CX23HX1H;CX4CX23HX1H	Not found
Medtr4g021780	MtWRKY112	1	4	7234198-7234714	IIc	Full-length	WKKYGEE	CX4CX22HX1H	Not found
Medtr4g047580	MtWRKY41	1	4	16856404-16860298	IIb	Full-length	WRKFGQK	CX5CX25	Not found
Medtr4g049760	MtWRKY113	1	4	17514648-17518197	IIb	Full-length	WRKYGQK	CX5CX23HX1H	Not found
Medtr4g049790	MtWRKY114	1	4	17529826-17533361	IIb	Full-length	WRKYGQK	CX5CX23HX1H	Not found
Medtr4g052030	MtWRKY43	1	4	18824907-18825379	Null	Full-length	lost	CX5CX23HX1H	Not found
Medtr4g082580	MtWRKY44	1	4	32108553-32111975	I	Full-length	WRKYGQK;WRKYGQK	CX4CX23HX1H;CX4CX23HX1H	Not found
Medtr4g094412	MtWRKY115	2	4	37937792-37941643	IIb	Full-length	WRKYGQK	CX5CX23HX1H	Not found
Medtr4g094588	MtWRKY116	1	4	38300667-38302922	IIc	Full-length	WRKYGQK	CX4CX23HX1H	Not found
Medtr4g094908	MtWRKY117	1	4	39254828-39256879	IId	Full-length	WRKYGQK	CX5CX23HX1H	Plant_zn_clust
Medtr4g107970	MtWRKY45	2	4	44750401-44754733	IIb	Full-length	WRKYGQK	CX5CX23HX1H	Not found
Medtr4g122530	MtWRKY46	1	4	50536813-50538975	IIc	Full-length	WRKYGQK	CX4CX23HX1H	Not found
Medtr4g127040	MtWRKY47	1	4	52694437-52696471	IId	Full-length	WRKYGQK	CX5CX23HX1H	Plant_zn_clust
Medtr4g130900	MtWRKY48	1	4	54560018-54565932	I	Full-length	WRKYGQK;WRKYGQK	CX4CX22HX1H;CX4CX23HX1H	Not found
Medtr4g132430	MtWRKY50	2	4	55364605-55367021	IIb	Full-length	WRKYGQK	CX5CX23HX1H	Not found
Medtr5g016610	MtWRKY52	1	5	5978685-5980881	IId	Full-length	WRKYGQK	CX5CX23HX1H	Not found
Medtr5g018380	MtWRKY53	1	5	6849003-6850512	IId	Full-length	WLKYDRK	CX4CX23HX1H	Not found
Medtr5g029850	MtWRKY54	1	5	12556502-12557767	Null	Full-length	WRKYGQK	lost	Not found
Medtr5g042920	MtWRKY55	1	5	18874422-18878457	I	Full-length	WRKYGQK;WRKYGQK	CX4CX22HX1H;CX4CX23HX1H	Not found
Medtr5g043880	MtWRKY56	1	5	19269256-19276742	IIc	Full-length	WRKYGQK	CX4CX23HX1H	Not found
Medtr5g044695	MtWRKY118	1	5	19613124-19614757	Null	Full-length	WRKYGQK	lost	Not found
Medtr5g067680	MtWRKY58	1	5	28598859-28603376	III	Full-length	WRKYGQK	CX7CX23HX1C	Not found
Medtr5g067700	MtWRKY59	1	5	28610470-28615004	III	Full-length	WRKYGQK	CX7CX23HX1C	Not found
Medtr5g073620	MtWRKY119	1	5	31317243-31324912	III	Full-length	WTKYGMK	CX7CX23HX1C	Exo70
Medtr5g074200	MtWRKY60	1	5	31495722-31496764	IIc	Full-length	WKKYEEK	CX4CX22HX1H	Not found
Medtr5g074400	MtWRKY61	1	5	31613388-31617311	I	Full-length	WRKYGQK;WRKYGQK	CX4CX22HX1H;CX4CX23HX1H	Not found
Medtr5g091390	MtWRKY62	1	5	39833708-39836382	IIc	Full-length	WRKYGQK	CX4CX23HX1H	Not found
Medtr5g093540	MtWRKY63	1	5	40844244-40845221	Null	Full-length	WKKYEEK	lost	Not found
Medtr5g094430	MtWRKY64	3	5	41268760-41273399	I	Full-length	WRKYGQK;WRKYGQK	CX4CX22HX1H;CX4CX23HX1H	Not found
Medtr5g097490	MtWRKY65	1	5	42704154-42707757	I	Full-length	WRKYGQK;WRKYGQK	CX4CX22HX1H;CX4CX23HX1H	Not found
Medtr5g097500	MtWRKY66	1	5	42712659-42713751	I	Full-length	WKKYGEK;WRKYGRK	CX4CX22HX1H;CX4CX23HX1H	Not found
Medtr6g038890	MtWRKY120	1	6	14009680-14011230	Null	Full-length	WRKYGQK	lost	Not found
Medtr6g046600	MtWRKY68	1	6	16863638-16863994	Null	Full-length	lost	CX27HX1H	Not found
Medtr6g053200	MtWRKY121	1	6	19092662-19095283	IId	Full-length	WTKYGQK	CX5CX23HX1H	Not found
Medtr6g086555	MtWRKY122	1	6	32569398-32572647	IIc	Full-length	WHKYGRK	CX4CX23HX1H	Not found
Medtr7g009730	MtWRKY69	1	7	2211968-2216142	IIb	Full-length	WRKYGQK	CX5CX23HX1H	Not found
Medtr7g011820	MtWRKY70	1	7	3257188-3264297	I	Full-length	WRKYGQK;WRKYGQK	CX4CX22HX1H;CX4CX23HX1H	Not found
Medtr7g028415	MtWRKY123	1	7	9606412-9608419	IIc	Full-length	WRKYGQK	CX4CX23HX1H	Not found
Medtr7g028710	MtWRKY124	1	7	9834174-9835710	IIc	Full-length	WRKYGQK	CX4CX23HX1H	Not found
Medtr7g062220	MtWRKY125	1	7	22583775-22586277	IIc	Full-length	WRKYGQK	CX4CX23HX1H	Not found
Medtr7g071120	MtWRKY72	1	7	26331107-26333946	I	Full-length	WRKYGQK;WRKYGQK	CX4CX22HX1H;CX4CX23HX1H	Not found
Medtr7g073380	MtWRKY75	1	7	27429632-27431618	III	Full-length	WRKYGQK	CX7CX23HX1C	Not found
Medtr7g073430	MtWRKY76	1	7	27446910-27449551	III	Full-length	WRKYGQK	CX7CX23HX1C	Not found
Medtr7g079010	MtWRKY77	1	7	30019308-30022373	IIc	Full-length	WRKYGQK	CX4CX23HX1H	Not found
Medtr7g079040	MtWRKY78	1	7	29998170-29999993	IIe	Full-length	WRKYGQK	CX5CX23HX1H	Not found
Medtr7g080000	MtWRKY79	1	7	30393675-30399211	I	Full-length	WRKYGQK;WRKYGQK	CX4CX22HX1H;CX4CX23HX1H	Not found
Medtr7g080020	MtWRKY80	1	7	30407108-30411525	I	Full-length	WRKYGQK;WRKYGQK	CX4CX22HX1H;CX4CX23HX1H	Not found
Medtr7g100510	MtWRKY81	1	7	40469671-40473051	I	Full-length	WRKYGQK;WRKYGQK	CX4CX22HX1H;CX4CX23HX1H	Not found
Medtr7g104980	MtWRKY82	1	7	42563689-42564497	Null	Full-length	lost	CX5CX23HX1H	Not found
Medtr7g105000	MtWRKY126	1	7	42568435-42569725	Null	Full-length	WRKYGQK	lost	Not found
Medtr7g109600	MtWRKY83	2	7	44849512-44852092	IIe	Full-length	WRKYGQK	CX5CX23HX1H	Not found
Medtr7g109800	MtWRKY84	1	7	44973354-44975284	IIc	Full-length	WRKYGQK	CX4CX23HX1H	Not found
Medtr7g110720	MtWRKY85	2	7	45373558-45376831	IIb	Full-length	WRKYGQK	CX5CX23HX1H	Not found
Medtr7g117200	MtWRKY86	1	7	48410617-48412319	III	Full-length	WRKYGQK	CX7CX23HX1C	Not found
Medtr8g005750	MtWRKY87	1	8	303450-304724	III	Full-length	WRKYGQK	CX7CX23HX1C	Not found
Medtr8g007270	MtWRKY127	1	8	1414020-1418564	IIc	Full-length	WRKYGQK	CX4CX23HX1H	Not found
Medtr8g027860	MtWRKY128	1	8	10193751-10196359	III	Full-length	WRKYGQK	CX7CX23HX1C	Not found
Medtr8g028565	MtWRKY129	1	8	10922450-10924777	IIe	Full-length	WRKYGQK	CX5CX23HX1H	Not found
Medtr8g032510	MtWRKY130	1	8	12465513-12467781	III	Full-length	WRKYGKK	CX7CX23HX1C	Not found
Medtr8g067635	MtWRKY131	1	8	28270128-28272900	IId	Full-length	WRKYGQK	CX5CX23HX1H	Not found
Medtr8g067650	MtWRKY89	1	8	28255336-28257938	IId	Full-length	WRKYGQK	CX5CX23HX1H	Not found
Medtr8g069935	MtWRKY132	1	8	29618449-29620877	IId	Full-length	WKKYGEK	CX5CX23HX1H	Not found
Medtr8g087000	MtWRKY91	3	8	36064313-36066158	IIe	Full-length	WRKYGQK	CX5CX23HX1H	Not found
Medtr8g092010	MtWRKY92	2	8	38399252-38401104	IIc	Full-length	WRKYGKK	CX4CX23HX1H	Not found
Medtr8g092140	MtWRKY133	1	8	38494755-38496916	IIc	Full-length	WRKYGQK	CX4CX23HX1H	Not found
Medtr8g096730	MtWRKY134	1	8	40590910-40591934	IIc	Full-length	WRKYGEK	CX4CX23HX1H	Not found
Medtr8g098945	MtWRKY135	1	8	41452698-41454224	IIe	Full-length	WRKYGQK	CX5CX23HX1H	Not found
Medtr8g099350	MtWRKY136	1	8	41853261-41854576	III	Full-length	WRKYGQK	CX7CX23HX1C	Not found
mRNA1109	TpWRKY1	1	2	4817923-4821111	IId	Full-length	WRKYGRK	CX5CX23HX1H	Not found
mRNA11457	TpWRKY2	1	scaf_24728	1-772	III	Partial sequence	WRKYGQK	CX7CX23HX1C	Not found
mRNA12366	TpWRKY3	1	1	22548121-22551428	IId	Full-length	WRKYGQK	CX5CX23HX1H	Not found
mRNA12733	TpWRKY4	1	7	10203851-10207127	IId	Full-length	WRKYGQK	CX5CX20	Not found
mRNA12936	TpWRKY5	1	2	24697406-24700191	IIb	Full-length	WRKYGQK	CX9CX23HX1H	Not found
mRNA12943	TpWRKY6	1	4	2188407-2191175	IIc	Full-length	WRKYGQK	CX4CX23HX1H	Not found
mRNA13259	TpWRKY7	1	3	3227468-3229517	IIe	Full-length	WRKYGQK	CX5CX23HX1H	Not found
mRNA13325	TpWRKY8	1	3	2599932-2600996	IIc	Full-length	WRKYGEK	CX4CX23HX1H	Not found
mRNA13476	TpWRKY9	1	7	17807244-17808424	III	Partial sequence	WRKYGQK	CX7CX23HX1C	Not found
mRNA13483	TpWRKY10	1	7	18241401-18242666	IId	Full-length	WRKYGQK	CX5CX23HX1H	Not found
mRNA13487	TpWRKY11	1	7	18214890-18218220	IIb	Full-length	WRKYGQK	CX5CX23HX1H	Not found
mRNA13497	TpWRKY12	1	7	18280407-18282976	IId	Full-length	WRKYGRK	CX5CX23HX1H	Not found
mRNA13587	TpWRKY13	1	7	18265997-18277010	IId	Full-length	WRKYGRK	CX5CX23HX1H	Not found
mRNA14916	TpWRKY14	1	scaf_437	175036-180444	IIb	Full-length	WRKYGQK	CX5CX23HX1H	Not found
mRNA15064	TpWRKY15	1	1	19126194-19128136	IId	Full-length	WRKYGQK	CX5CX23HX1H	Not found
mRNA15152	TpWRKY16	1	scaf_465	19946-21874	IIc	Full-length	WQKYGRK	CX4CX23HX1H	Not found
mRNA16603	TpWRKY17	1	scaf_235	93606-97100	III	Full-length	WRKYGQK	CX7CX23HX1C	Not found
mRNA16605	TpWRKY18	1	scaf_235	115106-117583	III	Full-length	WRKYGQK	CX7CX23HX1C	Not found
mRNA1720	TpWRKY19	1	3	12858070-12860185	IIc	Partial sequence	WRKYGQK	CX4CX23HX1H	Not found
mRNA17267	TpWRKY20	1	3	28238663-28244328	I	Full-length	WRKYGQK;WRKYGQK	CX4CX22HX1H;CX4CX23HX1H	Not found
mRNA17274	TpWRKY21	1	3	28231417-28233828	IIc	Full-length	WRKYGQK	CX4CX23HX1H	Not found
mRNA17911	TpWRKY22	1	2	9207422-9209467	III	Full-length	WRKYGQK	CX7CX23HX1C	Not found
mRNA18181	TpWRKY23	1	scaf_223	238657-242745	III	Full-length	WRKYGQK	CX7CX23HX1C	Not found
mRNA18280	TpWRKY24	1	scaf_18066	220-785	Null	Partial sequence	lost	CX4CX23HX1H	Not found
mRNA1887	TpWRKY25	1	7	17377957-17380559	IIa	Full-length	WRKYGQK	CX5CX23HX1H	Not found
mRNA19239	TpWRKY26	1	1	13375833-13382585	I	Full-length	WRKYGQK;WRKYGQK	CX4CX22HX1H;CX4CX23HX1H	Not found
mRNA19311	TpWRKY27	1	6	16315412-16319040	I	Full-length	WRKYGQK;WRKYGQK	CX4CX22HX1H;CX4CX23HX1H	Not found
mRNA19396	TpWRKY28	1	scaf_5485	931-1975	Null	Full-length	WRKYGKK	lost	Not found
mRNA19821	TpWRKY29	1	7	21748476-21750866	IIa	Full-length	WRKYGQK	CX5CX23HX1H	Not found
mRNA1983	TpWRKY30	1	7	21699403-21701936	I	Full-length	WRKYGQK;WRKYGQK	CX4CX22HX1H;CX4CX23HX1H	Not found
mRNA20370	TpWRKY31	1	scaf_324	31216-33751	IId	Full-length	WKKYGEK	CX5CX23HX1H	Not found
mRNA20643	TpWRKY32	1	scaf_329	183357-186530	I	Full-length	WRKYGQK;WRKYGQK	CX4CX22HX1H;CX4CX23HX1H	Not found
mRNA20673	TpWRKY33	1	7	27436712-27440369	IIe	Full-length	WRKYGQK	CX5CX23HX1H	Not found
mRNA2215	TpWRKY34	1	5	11035578-11041267	IIc	Full-length	WRKYGQK	CX4CX23HX1H	Not found
mRNA2288	TpWRKY35	1	scaf_2530	1089-2309	IIc	Full-length	WRKYGKK	CX4CX23HX1H	Not found
mRNA23430	TpWRKY36	1	scaf_975	37196-42720	IIb	Full-length	WRKYGQK	CX5CX23HX1H	Not found
mRNA23873	TpWRKY37	1	scaf_998	43679-46755	IIa	Full-length	WRKYGQK	CX5CX23HX1H	Not found
mRNA24241	TpWRKY38	1	3	1055748-1059986	IIe	Full-length	WRKYGQK	CX5CX23HX1H	Not found
mRNA24536	TpWRKY39	1	3	18691868-18694942	IIc	Full-length	WRKYGKK	CX4CX23HX1H	Not found
mRNA24628	TpWRKY40	1	7	28717364-28720172	IIb	Full-length	WRKYGQK	CX5CX23HX1H	Not found
mRNA25108	TpWRKY41	1	scaf_1253	13496-17273	III	Full-length	WRKYGQK	CX7CX23HX1C	Not found
mRNA25276	TpWRKY42	1	2	18465247-18467414	IId	Full-length	WRKYGQK	CX5CX23HX1H	Not found
mRNA25315	TpWRKY43	1	2	18469486-18477664	IIc	Full-length	WRKYGQK	CX4CX23HX1H	Not found
mRNA25730	TpWRKY44	1	scaf_171	360001-365131	I	Full-length	WRKYGQK;WRKYGQK	CX4CX22HX1H;CX4CX23HX1H	Not found
mRNA25786	TpWRKY45	1	scaf_177	118016-122416	IIc	Full-length	WRKYGMK	CX7CX23HX1H	Not found
mRNA25821	TpWRKY46	1	scaf_177	102851-104115	IIc	Full-length	WKRYEEK	CX4CX22HX1H	Not found
mRNA26273	TpWRKY47	1	4	15637203-15641750	Null	Full-length	WRKYGQK	lost	Not found
mRNA26596	TpWRKY48	1	scaf_169	327025-332485	I	Full-length	WRKYGQK;WRKYGQK	CX4CX23HX1H;CX4CX23HX1H	Not found
mRNA27779	TpWRKY49	1	2	6475077-6477397	IId	Full-length	WRKYGQK	CX5CX23HX1H	Not found
mRNA27971	TpWRKY50	1	4	10840417-10844755	III	Full-length	WRKYGQK	CX7CX23HX1C	Not found
mRNA28313	TpWRKY51	1	scaf_1062	50019-54605	IIb	Full-length	WRKYGQK	CX5CX23HX1H	Not found
mRNA28348	TpWRKY52	1	scaf_1074	35376-41796	III	Full-length	WKKYGKK	CX7CX23HX1C	Not found
mRNA28349	TpWRKY53	1	scaf_1074	42276-46759	III	Full-length	WKKYKEK	CX31HX1C	Not found
mRNA28352	TpWRKY54	1	scaf_1074	33726-34796	III	Full-length	WRKYVKQ	CX7CX23HX1C	Not found
mRNA29242	TpWRKY55	1	5	2757905-2759772	IIe	Full-length	WRKYGQK	CX5CX23HX1H	Not found
mRNA29698	TpWRKY56	1	5	9291421-9294653	III	Full-length	WRKYGQK	CX7CX23HX1C	Not found
mRNA29739	TpWRKY57	1	scaf_26727	559-714	Null	Partial sequence	WRKYGQK	lost	Not found
mRNA29940	TpWRKY58	1	scaf_835	22196-25518	IIc	Full-length	WRKYGQK	CX4CX23HX1H	Not found
mRNA30052	TpWRKY59	1	scaf_822	21766-26025	IIc	Full-length	WRKYGQK	CX4CX23HX1H	Not found
mRNA30583	TpWRKY60	1	scaf_1189	28345-43345	IIc	Partial sequence	WRKYGQK	CX4CX23HX1H	Not found
mRNA31725	TpWRKY61	1	2	10304859-10315309	I	Full-length	WRKYGQK;WRKYGQK	CX4CX22HX1H;CX4CX23HX1H	Not found
mRNA32304	TpWRKY62	1	scaf_1142	30826-34160	Null	Full-length	WRKYGQK	lost	Not found
mRNA32776	TpWRKY63	1	scaf_719	103126-107640	I	Full-length	WRKYGQK;WRKYGQK	CX4CX22HX1H;CX4CX23HX1H	Not found
mRNA33194	TpWRKY64	1	scaf_192	69736-74991	IIc	Full-length	WRKYGQK	CX4CX23HX1H	Not found
mRNA34602	TpWRKY65	1	6	19784632-19790425	I	Full-length	WRKYGQK;WRKYGQK	CX4CX22HX1H;CX4CX23HX1H	Not found
mRNA34848	TpWRKY66	1	7	15730878-15735838	I	Full-length	WRKYGQK;WRKYGQK	CX4CX22HX1H;CX4CX23HX1H	Not found
mRNA35174	TpWRKY67	1	2	28683181-28685665	I	Full-length	WRKYGQK;WRKYGQK	CX4CX23HX1H;CX4CX23HX1H	Not found
mRNA3538	TpWRKY68	1	3	4441709-4443453	III	Full-length	WRKYGQK	CX7CX23HX1C	Not found
mRNA36791	TpWRKY69	1	scaf_1788	81-1524	IIb	Full-length	WRKYGQK	CX5CX23HX1H	Not found
mRNA3684	TpWRKY70	1	scaf_643	287-2285	IIc	Full-length	WRKYGKK	CX4CX23HX1H	Not found
mRNA36941	TpWRKY71	1	1	25453188-25456060	IId	Full-length	WRKYGQK	CX5CX23HX1H	Not found
mRNA36942	TpWRKY72	1	1	25453188-25456060	IId	Full-length	WRKYGQK	CX5CX23HX1H	Not found
mRNA36996	TpWRKY73	1	scaf_658	25110-27265	IIe	Full-length	WRKYGQK	CX5CX23HX1H	Not found
mRNA37301	TpWRKY74	1	scaf_3095	1866-3801	IIe	Full-length	WRKYGQK	CX5CX23HX1H	Not found
mRNA38141	TpWRKY75	1	1	19785469-19789461	I	Full-length	WRKYGQK;WRKYGQK	CX4CX22HX1H;CX4CX23HX1H	Not found
mRNA38291	TpWRKY76	1	2	26600583-26603637	IIb	Full-length	WRKYGQK	CX5CX23HX1H	Not found
mRNA39985	TpWRKY77	1	4	24395873-24397821	IIc	Full-length	WRKYGQK	CX4CX23HX1H	Not found
mRNA40165	TpWRKY78	1	1	18031049-18033215	IIa	Full-length	WRKYGQK	CX5CX23HX1H	Not found
mRNA40216	TpWRKY79	1	1	18039139-18040833	IIa	Full-length	WRKYGQK	CX5CX23HX1H	Not found
mRNA40223	TpWRKY80	1	1	17705396-17706553	IIc	Full-length	WRKYGKK	CX4CX23HX1H	Not found
mRNA41483	TpWRKY81	1	scaf_1493	4326-7190	IIc	Full-length	WRKYGQK	CX4CX23HX1H	Not found
mRNA41792	TpWRKY82	1	scaf_6798	1-875	Null	Full-length	WRKYGQK	lost	Not found
mRNA4230	TpWRKY83	1	6	5611741-5613657	IIc	Full-length	WRKYGQK	CX4CX23HX1H	Not found
mRNA4233	TpWRKY84	1	6	5675444-5678067	IIe	Full-length	WRKYGQK	CX5CX23HX1H	Not found
mRNA4368	TpWRKY85	1	7	28022187-28026402	IIb	Full-length	WRKYGQK	CX5CX23HX1H	Not found
mRNA4617	TpWRKY86	1	7	3837845-3839810	IIe	Full-length	WRKYGQK	CX5CX23HX1H	Not found
mRNA4787	TpWRKY87	1	4	16605670-16609238	IIb	Full-length	WRKYGQK	CX5CX23HX1H	Not found
mRNA4932	TpWRKY88	1	6	556343-558395	III	Full-length	WRKYGQK	CX7CX23HX1C	Not found
mRNA5055	TpWRKY89	1	1	6714334-6716903	IIc	Full-length	WRKYGQK	CX4CX23HX1H	Not found
mRNA5448	TpWRKY90	1	4	26371533-26375222	I	Full-length	WRKYGEK;WRKYGQK	CX4CX22HX1H;CX4CX23HX1H	Not found
mRNA5606	TpWRKY91	1	2	27836187-27837909	IId	Full-length	WRKYGQK	CX5CX23HX1H	Not found
mRNA7048	TpWRKY92	1	3	7731768-7741726	IIe	Full-length	WRKYGQK	CX5CX23HX1H	Not found
mRNA7458	TpWRKY93	1	scaf_19161	838-999	Null	Partial sequence	WRKYGQK	lost	Not found
mRNA7926	TpWRKY94	1	scaf_549	124225-129655	III	Full-length	WRKYGQK	CX7CX23HX1C	Not found
mRNA7969	TpWRKY95	1	scaf_8246	152-1402	Null	Full-length	lost	CX7CX23HX1C	Not found
mRNA8310	TpWRKY96	1	scaf_283	116611-120635	IIe	Full-length	WRKYGQK	CX5CX23HX1H	Not found
mRNA9478	TpWRKY97	1	2	3376520-3379757	IId	Full-length	WIKYGQK	CX5CX23HX1H	Not found
PHASIBEAM10F000708T1	PvWRKY1	1	contig91479	230-608	Null	Partial sequence	WRKYGKK	lost	Not Found
PHASIBEAM10F001316T1	PvWRKY2	2	scaffold00002	2225294-2228205	IIb	Full-length	WRKYGQK	CX5CX23HX1H	Not Found
PHASIBEAM10F002578T1	PvWRKY3	1	scaffold00010	795137-796597	III	Full-length	WRKYGQK	CX7CX23HX1C	Not Found
PHASIBEAM10F002725T1	PvWRKY4	2	scaffold00011	1758058-1761280	IIc	Full-length	WRKYGQK	CX4CX23HX1H	Not Found
PHASIBEAM10F003134T1	PvWRKY5	3	scaffold00015	147-3118	IId	Full-length	WRKYGQK	CX5CX23HX1H	Plant_zn_clust
PHASIBEAM10F003759T1	PvWRKY6	1	scaffold00019	655558-658068	IIc	Full-length	WRKYGQK	CX4CX23HX1H	Not Found
PHASIBEAM10F004076T1	PvWRKY7	5	scaffold00022	852705-860311	I	Full-length	WRKYGQK;WRKYGQK	CX4CX22HX1H;CX4CX23HX1H	Not Found
PHASIBEAM10F005124T2	PvWRKY8	2	scaffold00033	160864-163028	IIc	Full-length	WRKYGQK	CX4CX23HX1H	Not Found
PHASIBEAM10F005133T1	PvWRKY9	1	scaffold00033	281469-282895	IIc	Full-length	WRKYGKK	CX4CX23HX1H	Not Found
PHASIBEAM10F005820T1	PvWRKY10	2	scaffold00039	318457-321465	IId	Full-length	WRKYGQK	CX5CX23HX1H	Plant_zn_clust
PHASIBEAM10F006872T1	PvWRKY11	1	scaffold00053	1293-9434	III	Full-length	WRKYGQK	CX7CX23HX1C	Not Found
PHASIBEAM10F006933T1	PvWRKY12	1	scaffold00053	864630-868000	IIc	Full-length	WRKYGQK	CX4CX23HX1H	Not Found
PHASIBEAM10F008026T1	PvWRKY13	1	scaffold00070	112479-115643	IIc	Full-length	WRKYGQK	CX4CX23HX1H	Not Found
PHASIBEAM10F008070T1	PvWRKY14	1	scaffold00070	507400-511491	IIe	Full-length	WRKYGQK	CX5CX23HX1H	Not Found
PHASIBEAM10F008344T1	PvWRKY15	4	scaffold00073	939579-943191	IIc	Full-length	WRKYGQK	CX4CX23HX1H	Not Found
PHASIBEAM10F008388T1	PvWRKY16	1	scaffold00075	25189-27490	IIb	Full-length	WRKYGQK	CX5CX23HX1H	Not Found
PHASIBEAM10F009397T1	PvWRKY17	1	scaffold00088	23178-27754	IIc	Full-length	WRKYGQK	CX4CX23HX1H	Not Found
PHASIBEAM10F009435T1	PvWRKY18	5	scaffold00088	358946-363074	IIb	Full-length	WRKYGQK	CX5CX23HX1H	Not Found
PHASIBEAM10F009938T1	PvWRKY19	2	scaffold00096	31905-37374	I	Full-length	WRKYGQK;WRKYGQK	CX4CX22HX1H;CX4CX23HX1H	Not Found
PHASIBEAM10F010567T1	PvWRKY20	2	scaffold00105	585248-591668	I	Full-length	WRKYGQK;WRKYGQK	CX4CX22HX1H;CX4CX23HX1H	Not Found
PHASIBEAM10F010679T1	PvWRKY21	1	scaffold00107	211047-213002	IIe	Full-length	WRKYGQK	CX5CX23HX1H	Not Found
PHASIBEAM10F010716T1	PvWRKY22	2	scaffold00107	562670-565835	III	Full-length	WRKYGQK	CX7CX23HX1C	Not Found
PHASIBEAM10F010939T1	PvWRKY23	1	scaffold00111	302591-305701	III	Full-length	WRKYGQK	CX7CX23HX1C	Not Found
PHASIBEAM10F010940T1	PvWRKY24	1	scaffold00111	308282-311634	III	Full-length	WRKYGQK	CX7CX23HX1C	Not Found
PHASIBEAM10F011272T1	PvWRKY25	5	scaffold00116	512613-515180	IIa	Full-length	WRKYGQK	CX5CX23HX1H	Not Found
PHASIBEAM10F011546T1	PvWRKY26	1	scaffold00120	495816-498805	IIc	Full-length	WRKYGKK	CX4CX23HX1H	Not Found
PHASIBEAM10F011549T1	PvWRKY27	3	scaffold00120	541853-545627	IIc	Full-length	WRKYGQK	CX4CX23HX1H	Not Found
PHASIBEAM10F011564T2	PvWRKY28	2	scaffold00120	755852-758545	III	Full-length	WRKYGQK	CX7CX23HX1C	Not Found
PHASIBEAM10F011578T2	PvWRKY29	2	scaffold00121	342693-349620	IIc	Full-length	WRKYGQK	CX4CX23HX1H	Not Found
PHASIBEAM10F011806T1	PvWRKY30	1	scaffold00124	393574-395714	IIc	Full-length	WKKCEDK	CX4CX22HX1H	Not Found
PHASIBEAM10F011807T1	PvWRKY31	1	scaffold00124	398629-399618	IIc	Full-length	WKKYEDK	CX4CX22HX1H	Not Found
PHASIBEAM10F011812T1	PvWRKY32	5	scaffold00124	430328-435263	I	Full-length	WRKYGQK;WRKYGQK	CX4CX22HX1H;lost	Not Found
PHASIBEAM10F012096T1	PvWRKY33	2	scaffold00129	154082-156580	III	Full-length	WRKYGQK	CX6CX23HX1C	Not Found
PHASIBEAM10F012553T3	PvWRKY34	1	scaffold00136	464078-466444	IIe	Full-length	WRKYGQK	CX5CX23HX1H	Not Found
PHASIBEAM10F013210T1	PvWRKY35	3	scaffold00150	273324-275471	IIa	Full-length	WRKYGQK	CX5CX23HX1H	Not Found
PHASIBEAM10F013883T3	PvWRKY36	1	scaffold00162	686878-689435	IId	Full-length	WRKYGQK	CX5CX23HX1H	Plant_zn_clust
PHASIBEAM10F014349T1	PvWRKY37	4	scaffold00173	147890-153007	I	Full-length	WRKYGQK;WRKYGQK	CX4CX22HX1H;CX4CX23HX1H	Not Found
PHASIBEAM10F014417T2	PvWRKY38	1	scaffold00174	225438-226462	IIc	Full-length	WRKYGKK	CX4CX23HX1H	Not Found
PHASIBEAM10F014663T1	PvWRKY39	1	scaffold00179	389224-390742	IIa	Full-length	WRKYGQK	CX5CX23HX1H	Not Found
PHASIBEAM10F015022T1	PvWRKY40	1	scaffold00186	627781-631523	IIb	Full-length	WRKYGQK	CX5CX23HX1H	Not Found
PHASIBEAM10F015297T1	PvWRKY41	1	scaffold00191	82182-85541	I	Full-length	WRKYGQK;WRKYGQK	CX4CX22HX1H;CX4CX23HX1H	Not Found
PHASIBEAM10F015628T1	PvWRKY42	3	scaffold00197	468903-470860	IIe	Full-length	WRKYGQK	CX5CX23HX1H	Not Found
PHASIBEAM10F015739T1	PvWRKY43	8	scaffold00199	498812-501507	I	Full-length	WRKYGQK;WRKYGQK	CX4CX22HX1H;CX4CX23HX1H	Not Found
PHASIBEAM10F016321T1	PvWRKY44	2	scaffold00215	243433-247996	I	Full-length	WRKYGQK;WRKYGQK	CX4CX22HX1H;CX4CX23HX1H	Not Found
PHASIBEAM10F016347T1	PvWRKY45	2	scaffold00215	608520-611008	IIb	Full-length	WRKYGQK	CX5CX23HX1H	Not Found
PHASIBEAM10F016712T2	PvWRKY46	6	scaffold00225	172703-175644	I	Full-length	WRKYGQK;WRKYGQK	CX4CX22HX1H;lost	Not Found
PHASIBEAM10F016740T1	PvWRKY47	6	scaffold00226	51619-54967	IIc	Full-length	WRKYGQK	CX4CX22HX1H	Not Found
PHASIBEAM10F017190T1	PvWRKY48	3	scaffold00239	170181-173200	IIb	Full-length	WRKYGQK	CX5CX10	Not Found
PHASIBEAM10F017269T1	PvWRKY49	1	scaffold00240	348688-350811	IId	Full-length	WRKYGQK	CX5CX23HX1H	Plant_zn_clust
PHASIBEAM10F017357T1	PvWRKY50	2	scaffold00244	518553-520717	IIb	Full-length	WRKYGQK	CX5CX23HX1H	Not Found
PHASIBEAM10F017388T1	PvWRKY51	2	scaffold00245	359577-361917	IId	Full-length	WRKYGQK	CX5CX23HX1H	Plant_zn_clust
PHASIBEAM10F017634T2	PvWRKY52	1	scaffold00251	432238-435001	IId	Full-length	WRKYGQK	CX5CX23HX1H	Plant_zn_clust
PHASIBEAM10F017830T1	PvWRKY53	2	scaffold00259	56501-59713	IIe	Full-length	WRKYGQK	CX5CX23HX1H	Not Found
PHASIBEAM10F018039T2	PvWRKY54	1	scaffold00265	192301-199266	IIc	Full-length	WRKYGQK	CX4CX23HX1H	Not Found
PHASIBEAM10F018300T1	PvWRKY55	1	scaffold00271	145408-149837	IIb	Full-length	WRKYGQK	CX5CX23HX1H	Not Found
PHASIBEAM10F018843T1	PvWRKY56	1	scaffold00289	455934-460305	IIc	Full-length	WRKYGQK	CX4CX23HX1H	Not Found
PHASIBEAM10F018844T1	PvWRKY57	1	scaffold00289	474031-478430	IIc	Full-length	WRKYGQK	CX4CX23HX1H	Not Found
PHASIBEAM10F019058T1	PvWRKY58	5	scaffold00299	350997-355719	I	Full-length	WRKYGQK;WRKYGQK	CX4CX22HX1H;CX4CX23HX1H	Not Found
PHASIBEAM10F019764T1	PvWRKY59	4	scaffold00325	404523-407526	I	Full-length	WRKYGQK;WRKYGQK	CX4CX22HX1H;CX4CX23HX1H	Not Found
PHASIBEAM10F019878T1	PvWRKY60	1	scaffold00330	409762-411811	IIb	Full-length	WRKYGQK	CX5CX23HX1H	Not Found
PHASIBEAM10F020063T1	PvWRKY61	6	scaffold00338	259131-262891	I	Full-length	WRKYGQK;WRKYGQK	CX4CX22HX1H;lost	Not Found
PHASIBEAM10F020321T1	PvWRKY62	1	scaffold00350	325253-327754	IIc	Full-length	WRKYGQK	CX4CX23HX1H	Not Found
PHASIBEAM10F021016T1	PvWRKY63	2	scaffold00383	264087-265701	IIc	Full-length	WRKYGQK	CX4CX23HX1H	Not Found
PHASIBEAM10F021547T1	PvWRKY64	2	scaffold00409	30935-36496	IIb	Full-length	WRKYGQK	CX5CX23HX1H	Not Found
PHASIBEAM10F021620T1	PvWRKY65	3	scaffold00413	92586-95498	IIb	Full-length	WRKYGQK	CX5CX23HX1H	Not Found
PHASIBEAM10F021625T1	PvWRKY66	1	scaffold00413	171352-175748	IIe	Full-length	WRKYGQK	CX5CX23HX1H	Not Found
PHASIBEAM10F022039T1	PvWRKY67	1	scaffold00435	322454-324691	IIc	Full-length	WRKYGQK	CX4CX23HX1H	Not Found
PHASIBEAM10F022593T1	PvWRKY68	3	scaffold00471	128585-132165	IIb	Full-length	WRKYGQK	CX5CX23HX1H	Not Found
PHASIBEAM10F022958T1	PvWRKY69	1	scaffold00495	75046-77992	III	Full-length	WRKYGQK	CX7CX23HX1C	Not Found
PHASIBEAM10F023710T1	PvWRKY70	1	scaffold00544	236113-237912	IIe	Full-length	WRKYGQK	CX5CX23HX1H	Not Found
PHASIBEAM10F024011T1	PvWRKY71	1	scaffold00566	62530-64402	IIe	Full-length	WRKYGQK	CX5CX23HX1H	Not Found
PHASIBEAM10F024291T1	PvWRKY72	2	scaffold00590	158846-165699	IIc	Full-length	WRKYGKK	CX4CX23HX1H	Not Found
PHASIBEAM10F024465T1	PvWRKY73	2	scaffold00614	125137-126690	III	Full-length	WRKYGQK	CX7CX23HX1C	Not Found
PHASIBEAM10F024495T1	PvWRKY74	1	scaffold00621	108966-113170	IIb	Full-length	WRKYGQK	CX5CX23HX1H	Not Found
PHASIBEAM10F024832T1	PvWRKY75	2	scaffold00651	49134-52358	IIb	Full-length	WRKYGQK	CX5CX23HX1H	Not Found
PHASIBEAM10F025169T1	PvWRKY76	1	scaffold00691	108372-110080	IIa	Full-length	WRKYGQK	CX5CX23HX1H	Not Found
PHASIBEAM10F025170T1	PvWRKY77	2	scaffold00691	121673-123732	IIa	Full-length	WRKYGQK	CX5CX23HX1H	Not Found
PHASIBEAM10F025602T1	PvWRKY78	1	scaffold00745	9654-11992	IIb	Full-length	WRKYGQK	CX5CX23HX1H	Not Found
PHASIBEAM10F025939T1	PvWRKY79	6	scaffold00811	42773-46261	I	Full-length	WRKYGEK;WRKYGQK	CX4CX22HX1H;CX4CX23HX1H	Not Found
PHASIBEAM10F026160T4	PvWRKY80	2	scaffold00855	62183-64865	III	Full-length	WRKYGQK	CX7CX23HX1C	Not Found
PHASIBEAM10F026405T1	PvWRKY81	1	scaffold00903	92449-94354	IIe	Full-length	WRKYGQK	CX5CX23HX1H	Not Found
PHASIBEAM10F026462T1	PvWRKY82	3	scaffold00912	412-4438	I	Full-length	WRKYGQK;WRKYGQK	CX4CX22HX1H;CX4CX23HX1H	Not Found
PHASIBEAM10F026742T2	PvWRKY83	1	scaffold00966	16773-17625	IIc	Full-length	WRKYGEK	CX4CX23HX1H	Not Found
PHASIBEAM10F026883T1	PvWRKY84	1	scaffold00997	14619-17144	IIc	Full-length	WRKYGQK	CX4CX23HX1H	Not Found
PHASIBEAM10F027367T1	PvWRKY85	1	scaffold01199	17466-19981	Null	Full-length	lost	CX7CX23HX1C	Not Found
PHASIBEAM10F027368T1	PvWRKY86	1	scaffold01199	35281-37773	III	Full-length	WRKYGQK	CX7CX23HX1C	Not Found
PHASIBEAM10F027475T1	PvWRKY87	1	scaffold01261	12378-14743	IIe	Full-length	WRKYGQK	CX5CX23HX1H	Not Found
PHASIBEAM10F027478T1	PvWRKY88	1	scaffold01261	32970-36015	IIc	Full-length	WRKYGQK	CX4CX23HX1H	Not Found
PHASIBEAM10F028214T2	PvWRKY89	2	scaffold03050	536-2662	IId	Full-length	WRKYGQK	CX5CX23HX1H	Plant_zn_clust
PHASIBEAM10F029542T1	PvWRKY90	1	scaffold05830	654-2420	III	Full-length	WRKYGQK	CX7CX23HX1C	Not Found
Vang0005s00190	VaWRKY1	1	vigan.scaffold_5	196685-203394	IIc	Full-length	WRKYGQK	CX4CX23HX1H	Not found
Vang0005s00450	VaWRKY2	1	vigan.scaffold_5	626215-631118	II	Partial sequence	WRKYGQK	CX4CX23HX1H	Not found
Vang0013ss00970	VaWRKY3	2	vigan.SuperScaf_13	1598624-1603369	77	Partial sequence	WRKYGQK	lost	DUF740
Vang0027ss00340	VaWRKY4	1	vigan.SuperScaf_27	370018-372000	IIa	Partial sequence	WRKYGQK	CX5CX23HX1H	Not found
Vang0032ss02430	VaWRKY5	1	vigan.SuperScaf_32	4409142-4411913	IIb	Partial sequence	WRKYGQK	CX5CX23HX1H	Not found
Vang0033ss01130	VaWRKY6	1	vigan.SuperScaf_33	2438621-2440567	IIb	Full-length	WRKYGQK	CX5CX23HX1H	Not found
Vang0039ss00390	VaWRKY7	2	vigan.SuperScaf_39	761234-765923	I	Full-length	WRKYGQK;WRKYGQK	CX4CX22HX1H;CX4CX23HX1H	Not found
Vang0051s00140	VaWRKY8	1	vigan.scaffold_51	336381-338701	IIc	Partial sequence	WRKYGQK	CX4CX23HX1H	Not found
Vang0065s00590	VaWRKY9	1	vigan.scaffold_65	1258563-1260595	IIb	Full-length	WRKYGQK	CX5CX7	Not found
Vang0103s00010	VaWRKY10	1	vigan.scaffold_103	73811-76755	I	Partial sequence	WRKYGEK;WRKYGQK	CX4CX22HX1H;CX4CX23HX1H	Not found
Vang0173s00160	VaWRKY11	1	vigan.scaffold_173	316137-317896	IIc	Partial sequence	WRKYGKK	CX4CX22HX1H	Not found
Vang01g00540	VaWRKY29	2	1	610857-614656	I	Partial sequence	WRKYGQK;WRKYGQK	CX4CX22HX1H;CX4CX23HX1H	Not found
Vang01g01490	VaWRKY30	1	1	1493197-1498600	I	Full-length	WRKYGQK;WRKYGQK	CX4CX22HX1H;CX4CX23HX1H	Not found
Vang01g02180	VaWRKY31	1	1	2457160-2459335	IIc	Partial sequence	WRKYGQK	CX4CX23HX1H	Not found
Vang01g02960	VaWRKY32	1	1	3103495-3105803	IIb	Full-length	WRKYGQK	CX5CX23HX1H	Not found
Vang01g03800	VaWRKY33	1	1	4131985-4138962	I	Full-length	WRKYGQK;WRKYGQK	CX4CX22HX1H;CX4CX23HX1H	Not found
Vang01g12760	VaWRKY34	1	1	20092366-20094815	IId	Full-length	WRKYGQK	CX5CX23HX1H	Not found
Vang01g15560	VaWRKY35	1	1	25382042-25383688	IIa	Full-length	WRKYGQK	CX5CX23HX1H	Not found
Vang01g15570	VaWRKY36	1	1	25338904-25340142	Null	Full-length	lost	CX5CX23HX1H	Not found
Vang01g17410	VaWRKY37	1	1	27480121-27481227	IIc	Full-length	WRKYGKK	CX4CX23HX1H	Not found
Vang0228s00170	VaWRKY12	1	vigan.scaffold_228	366573-368929	III	Full-length	WRKYGQK	CX7CX23HX1C	Not found
Vang0228s00230	VaWRKY13	1	vigan.scaffold_228	414218-417056	III	Full-length	WRKYGQK	CX7CX23HX1C	Not found
Vang02g05830	VaWRKY38	1	2	8229387-8230624	IIe	Partial sequence	WRKYGQK	CX5CX23HX1H	Not found
Vang0304s00120	VaWRKY14	1	vigan.scaffold_304	225877-228293	IIe	Full-length	WRKYGQK	CX5CX23HX1H	Not found
Vang0318s00160	VaWRKY15	1	vigan.scaffold_318	348328-353834	IIb	Full-length	WRKYGQK	CX5CX23HX1H	Not found
Vang0322s00040	VaWRKY16	1	vigan.scaffold_322	61036-64301	IIe	Full-length	WRKYGQK	CX5CX23HX1H	Not found
Vang0322s00110	VaWRKY17	1	vigan.scaffold_322	253199-255776	IIb	Full-length	WRKYGQK	CX5CX23HX1H	Not found
Vang0333s00130	VaWRKY18	1	vigan.scaffold_333	217354-219387	IIc	Full-length	WRKYGQK	CX4CX23HX1H	Not found
Vang0340s00050	VaWRKY19	1	vigan.scaffold_340	221055-222663	III	Full-length	WRKYGQK	CX7CX23HX1C	Not found
Vang0352s00010	VaWRKY20	1	vigan.scaffold_352	75347-76626	Null	Full-length	lost	CX7CX23HX1C	Not found
Vang0397s00030	VaWRKY21	1	vigan.scaffold_397	31542-33959	I	Full-length	WRKYGQK;WRKYGQK	CX4CX22HX1H;CX4CX23HX1H	Not found
Vang03g07430	VaWRKY39	1	3	7545428-7548370	IIb	Full-length	WRKYGQK	CX5CX23HX1H	Not found
Vang03g08430	VaWRKY40	1	3	8652853-8655434	IIe	Partial sequence	WRKYGQK	CX5CX23HX1H	Not found
Vang03g09520	VaWRKY41	1	3	10043535-10045876	Null	Partial sequence	lost	CX7CX23HX1C	Not found
Vang03g12780	VaWRKY42	1	3	14101595-14103831	I	Partial sequence	WRKYGQK;lost	CX4CX22HX1H;CX4CX23HX1H	Not found
Vang03g14810	VaWRKY43	1	3	17523474-17529266	I	Partial sequence	WRKYGQK;WRKYGQK	CX4CX22HX1H;CX4CX23HX1H	Not found
Vang0459s00010	VaWRKY22	1	vigan.scaffold_459	86093-87918	III	Full-length	WRKYGQK	CX7CX23HX1C	Not found
Vang0459s00020	VaWRKY23	1	vigan.scaffold_459	68974-71527	III	Full-length	WRKYGQK	CX7CX23HX1C	Not found
Vang0459s00030	VaWRKY24	1	vigan.scaffold_459	49409-50923	III	Full-length	WRKYGQK	CX7CX23HX1C	Not found
Vang04g00270	VaWRKY44	1	4	459377-464323	I	Full-length	WRKYGQK;WRKYGQK	CX4CX22HX1H;CX4CX23HX1H	Not found
Vang04g03920	VaWRKY45	1	4	5180421-5181388	IIc	Partial sequence	WRKYGQK	CX4CX23HX1H	Not found
Vang04g04330	VaWRKY46	1	4	5637755-5640984	I	Full-length	WRKYGQK;WRKYGQK	CX4CX22HX1H;CX4CX23HX1H	Not found
Vang04g05450	VaWRKY47	1	4	7164061-7166981	IIb	Partial sequence	WRKYGQK	CX5CX23HX1H	Not found
Vang04g07160	VaWRKY48	1	4	9709540-9711154	Null	Full-length	lost	CX6CX23HX1C	Not found
Vang04g08110	VaWRKY49	1	4	11685200-11693164	I	Full-length	WRKYGQK;WRKYGQK	CX4CX22HX1H;CX4CX23HX1H	Not found
Vang04g12730	VaWRKY50	1	4	20859708-20861840	IIc	Partial sequence	WRKYGQK	CX4CX23HX1H	Not found
Vang04g14650	VaWRKY51	1	4	24155744-24162388	I	Partial sequence	WRKYGQK;WRKYGQK	CX4CX22HX1H;CX4CX23HX1H	Not found
Vang04g16950	VaWRKY52	1	4	26304259-26306181	IIe	Partial sequence	WRKYGQK	CX5CX23HX1H	Not found
Vang04g17060	VaWRKY53	1	4	26397123-26398417	IIc	Full-length	WRKYGQK	CX4CX23HX1H	Not found
Vang04g17360	VaWRKY54	1	4	26771929-26776918	IIb	Partial sequence	WRKYGQK	CX5CX23HX1H	Not found
Vang05g03980	VaWRKY55	1	5	3750914-3755202	IIc	Full-length	WRKYGKK	CX4CX15	Not found
Vang05g08140	VaWRKY56	1	5	7597584-7599130	IId	Full-length	WRKYGQK	CX5CX23HX1H	Plant_zn_clust
Vang05g09440	VaWRKY57	1	5	9311032-9312434	IIa	Full-length	WRKYGQK	CX5CX23HX1H	Not found
Vang05g09490	VaWRKY58	1	5	9473344-9477129	IIa	Full-length	WKKYGQK	CX5CX23HX1H	Lysine_decarbox
Vang0605s00070	VaWRKY25	1	vigan.scaffold_605	121429-123221	IIc	Full-length	WRKYGKK	CX4CX23HX1H	Not found
Vang06g08640	VaWRKY59	1	6	10163177-10166291	Null	Partial sequence	WRKYGQK	lost	Not found
Vang06g11490	VaWRKY60	1	6	13215254-13225081	I	Full-length	WRKYGQK;WRKYGQK	CX4CX13;CX4CX23HX1H	Not found
Vang06g15530	VaWRKY61	1	6	18220023-18222639	IIb	Full-length	WRKYGQK	CX5CX23HX1H	Not found
Vang06g15970	VaWRKY62	1	6	18798332-18800012	Null	Full-length	lost	X22HX1H	Not found
Vang06g17510	VaWRKY63	1	6	21647568-21650713	IId	Full-length	WRKYGQK	CX5CX23HX1H	Plant_zn_clust
Vang07g02340	VaWRKY64	1	7	2523349-2525581	IId	Full-length	WRKYGQK	CX5CX23HX1H	Plant_zn_clust
Vang07g06530	VaWRKY65	1	7	7494714-7495432	IIe	Partial sequence	WRKYGQK	CX5CX23HX1H	Not found
Vang07g06810	VaWRKY66	1	7	7727445-7728665	III	Full-length	WRKYGQK	CX7CX23HX1C	Not found
Vang08g00330	VaWRKY67	1	8	613096-615656	III	Full-length	WRKYGQK	CX7CX23HX1C	Not found
Vang08g00900	VaWRKY68	1	8	1521400-1524124	IIc	Full-length	WRKYGQK	CX4CX23HX1H	Not found
Vang08g01000	VaWRKY69	1	8	1759242-1760109	IIe	Partial sequence	WRKYGQK	CX5CX23HX1H	Not found
Vang08g01570	VaWRKY70	1	8	2593300-2593698	IIc	Full-length	SRKYGQK	CX4CX22HX1H	Not found
Vang08g06450	VaWRKY71	4	8	11970139-11975387	IIc	Full-length	WRKYGQK	CX4CX23HX1H	Not found
Vang0942s00010	VaWRKY26	2	vigan.scaffold_942	11557-15392	IIc	Full-length	WRKYGQK	CX4CX23HX1H	Not found
Vang09g01780	VaWRKY72	1	9	3211630-3215018	I	Partial sequence	WRKYGQK;WRKYGQK	CX4CX22HX1H;CX4CX23HX1H	Not found
Vang09g01900	VaWRKY73	1	9	3404712-3407655	IIb	Full-length	WRKYGQK	CX5CX23HX1H	Not found
Vang09g05580	VaWRKY74	1	9	9057201-9061988	IIb	Partial sequence	WRKYGQK	CX5CX23HX1H	Not found
Vang09g06970	VaWRKY75	1	9	10797311-10798934	IId	Full-length	WRKYGQK	CX5CX23HX1H	Plant_zn_clust
Vang1037s00010	VaWRKY27	1	vigan.scaffold_1037	14663-16678	IIb	Full-length	WRKYGQK	CX5CX30HX1H	Not found
Vang10g03000	VaWRKY76	1	10	2887954-2888823	IIc	Full-length	WRKYGKK	CX4CX23HX1H	Not found
Vang10g04840	VaWRKY77	1	10	4896886-4898583	IIc	Partial sequence	WRKYGQK	CX4CX23HX1H	Not found
Vang10g06010	VaWRKY78	1	10	6361372-6363325	III	Full-length	WRKYGQK	CX7CX23HX1C	Not found
Vang10g06430	VaWRKY79	1	10	6736995-6738236	IIe	Full-length	WRKYGQK	CX5CX23HX1H	Not found
Vang10g07150	VaWRKY80	1	10	7507588-7508467	IIc	Full-length	WRKYGEK	CX4CX23HX1H	Not found
Vang11g04110	VaWRKY81	1	11	6180628-6183283	IId	Full-length	WRKYGQK	CX5CX23HX1H	Plant_zn_clust
Vang11g11810	VaWRKY82	1	11	16416703-16419488	I	Full-length	WRKYGQK;WRKYGQK	CX4CX22HX1H;lost	Not found
Vang11g13040	VaWRKY83	1	11	17829103-17830787	IId	Full-length	WRKYGQK	CX5CX23HX1H	Plant_zn_clust
Vang11g15810	VaWRKY84	1	11	21327821-21331700	IIb	Partial sequence	WRKYGQK	CX5CX23HX1H	Not found
Vang11g16350	VaWRKY85	1	11	22044788-22046401	IIc	Partial sequence	WRKYGQK	CX4CX23HX1H	Not found
Vang1880s00010	VaWRKY28	1	vigan.scaffold_1880	3034-3754	Null	Partial sequence	lost	CX7CX23HX1C	Not found
Vr0023s00350	VrWRKY1	1	scaffold_23	1135923-1138000	IIe	Full-length	WRKYGQK	CX5CX20	Not found
Vr0043s00400	VrWRKY2	1	scaffold_43	1035360-1038892	IIc	Full-length	WRKYGQK	CX4CX23HX1H	Not found
Vr0043s00750	VrWRKY3	1	scaffold_43	938987-940837	IIc	Full-length	WRKYGKK	CX4CX23HX1H	Not found
Vr0048s00100	VrWRKY4	1	scaffold_48	607031-609659	IIb	Full-length	WRKYGQK	CX5CX23HX1H	Not found
Vr0048s00350	VrWRKY5	1	scaffold_48	756629-768671	IIe	Full-length	WRKYGQK	CX5CX23HX1H	Not found
Vr0048s00470	VrWRKY6	1	scaffold_48	1766809-1768816	IIc	Full-length	WRKYGQK	CX4CX23HX1H	Not found
Vr0083s00100	VrWRKY7	1	scaffold_83	606706-608633	III	Full-length	WRKYGQK	CX7CX23HX1C	Not found
Vr0100s00250	VrWRKY8	1	scaffold_100	1199068-1202996	I	Full-length	WRKYGQK;WRKYGQK	lost;CX4CX23HX1H	Not found
Vr0100s00500	VrWRKY9	1	scaffold_100	808511-815675	IIc	Full-length	WRKYGQK	CX4CX23HX1H	Not found
Vr0111s00350	VrWRKY10	1	scaffold_111	1254943-1255494	Null	Full-length	WRKYGQK	lost	Not found
Vr0146s00260	VrWRKY11	1	scaffold_146	180462-182378	IIc	Partial sequence	WRKYGQK	CX5CX28HX1H	Not found
Vr0158s00480	VrWRKY12	1	scaffold_158	335835-338533	I	Full-length	WRKYGQK;WRKYGQK	CX4CX22HX1H;CX4CX23HX1H	Not found
Vr0161s00550	VrWRKY13	1	scaffold_161	221123-222584	Null	Full-length	WRKYGQK	lost	Not found
Vr0183s00040	VrWRKY14	1	scaffold_183	292529-293754	III	Full-length	WRKYGQK	CX7CX23HX1C	Not found
Vr01g10590	VrWRKY28	1	1	20930755-20931865	IIc	Full-length	WRKYGKK	CX4CX23HX1H	Not found
Vr01g10680	VrWRKY29	1	1	21055071-21056836	IIc	Full-length	WRKYGQK	CX4CX23HX1H	Not found
Vr01g11520	VrWRKY30	1	1	22564179-22565404	IIb	Full-length	WRKYGQK	CX5CX23HX1H	Not found
Vr01g14060	VrWRKY31	1	1	34519445-34521140	IIe	Full-length	WRKYGQK	CX5CX23HX1H	Not found
Vr0214s00140	VrWRKY15	1	scaffold_214	522372-523657	III	Full-length	WRKYGQK	CX7CX23HX1C	Not found
Vr0214s00230	VrWRKY16	1	scaffold_214	538619-541393	III	Full-length	WRKYGQK	CX7CX23HX1C	Not found
Vr0222s00030	VrWRKY17	1	scaffold_222	338915-340669	Null	Full-length	lost	CX6CX29HX1C	Not found
Vr0261s00010	VrWRKY18	1	Vr0261s00010	13921-16901	I	Full-length	WRKYGEK;WRKYGQK	CX4CX22HX1H;CX4CX23HX1H	Not found
Vr0261s00060	VrWRKY19	1	scaffold_261	41604-42482	Null	Full-length	lost	CX5CX28HX1H	Not found
Vr0270s00050	VrWRKY20	1	scaffold_270	457104-458158	Null	Full-length	lost	CX4CX22HX1H	Not found
Vr0273s00140	VrWRKY21	1	scaffold_273	323293-326284	IIb	Full-length	WRKYGQK	CX5CX23HX1H	Not found
Vr02g07100	VrWRKY32	1	2	8383911-8389543	IIb	Full-length	WRKYGQK	CX5CX23HX1H	Not found
Vr0335s00020	VrWRKY22	1	scaffold_335	80281-83380	IIb	Partial sequence	WRKYGQK	CX5CX23HX1H	Not found
Vr0338s00040	VrWRKY23	1	scaffold_338	234378-236249	III	Full-length	WRKYGQK	CX7CX23HX1C	Not found
Vr0338s00060	VrWRKY24	1	scaffold_338	242969-248877	Null	Full-length	lost	CX7CX23HX1C	NBS-LRR
Vr0349s00020	VrWRKY25	1	scaffold_349	184970-190152	IIb	Full-length	WRKYGQK	CX5CX23HX1H	Not found
Vr03g03190	VrWRKY33	1	3	4464565-4470921	I	Full-length	WRKYGQK;WRKYGQK	CX4CX22HX1H;CX4CX23HX1H	Not found
Vr03g06560	VrWRKY34	1	3	7968517-7970262	IIe	Full-length	WRKYGQK	CX5CX23HX1H	Not found
Vr03g06620	VrWRKY35	1	3	8043878-8045831	IIc	Full-length	WRKYGQK	CX4CX23HX1H	Not found
Vr03g06940	VrWRKY36	1	3	8386546-8392257	IIb	Full-length	WRKYGQK	CX5CX23HX1H	Not found
Vr03g09710	VrWRKY37	1	3	12049994-12053704	I	Full-length	WRKYGQK;WRKYGQK	CX4CX22HX1H;CX4CX23HX1H	Not found
Vr0401s00040	VrWRKY26	1	scaffold_401	45116-49870	IIb	Full-length	WRKYGQK	CX5CX23HX1H	Not found
Vr0417s00050	VrWRKY27	1	scaffold_417	62626-65852	I	Full-length	WRKYGQK;WRKYGQK	CX4CX22HX1H;CX4CX23HX1H	Not found
Vr04g05450	VrWRKY38	1	4	11816882-11818656	III	Full-length	WRKYGQK	CX6CX23HX1C	Not found
Vr04g07100	VrWRKY39	1	4	15092625-15094230	Null	Full-length	lost	CX5CX23HX1H	Not found
Vr04g07130	VrWRKY40	1	4	15114825-15115494	IIc	Full-length	WRKYGQK	CX4CX23HX1H	Not found
Vr04g07740	VrWRKY41	1	4	15972873-15976848	IIc	Full-length	WRKYGQK	CX4CX23HX1H	Not found
Vr04g08580	VrWRKY42	1	4	17085203-17087730	IIb	Full-length	WRKYGQK	CX5CX23HX1H	Not found
Vr04g09020	VrWRKY43	1	4	17736178-17740801	I	Full-length	WRKYGQK;WRKYGQK	CX4CX22HX1H;CX4CX23HX1H	Not found
Vr05g02540	VrWRKY44	1	5	3081327-3083090	IId	Full-length	WRKYGQK	CX5CX23HX1H	Plant_zn_clust
Vr05g05160	VrWRKY45	1	5	9437732-9440109	III	Full-length	WRKYGQK	CX7CX23HX1C	Not found
Vr05g05170	VrWRKY46	1	5	9448831-9451500	III	Full-length	WRKYGQK	CX7CX23HX1C	Not found
Vr05g05410	VrWRKY47	1	5	10149687-10153024	IIc	Full-length	WRKYGKK	CX4CX23HX1H	Not found
Vr05g09450	VrWRKY48	1	5	17522271-17523696	IId	Full-length	WRKYGQK	CX5CX23HX1H	Plant_zn_clust
Vr05g10960	VrWRKY49	1	5	19884728-19897401	I	Full-length	WRKYGQK;WKKYGQK	CX5CX23HX1H;CX5CX23HX1H	Not found
Vr05g11580	VrWRKY50	1	5	20480493-20481310	IIc	Full-length	WRKYGKK	CX4CX14	Not found
Vr05g21980	VrWRKY51	1	5	33473431-33478079	I	Full-length	WRKYGQK;WRKYGQK	CX4CX22HX1H;CX4CX23HX1H	Not found
Vr05g22430	VrWRKY52	1	5	34422469-34425333	IIb	Full-length	WRKYGQK	CX5CX23HX1H	Not found
Vr06g00500	VrWRKY53	1	6	450619-454469	I	Full-length	WRKYGQK;WRKYGQK	CX4CX22HX1H;CX4CX23HX1H	Not found
Vr06g01200	VrWRKY54	1	6	1177998-1183457	I	Full-length	WRKYGQK;WRKYGQK	CX4CX22HX1H;CX4CX23HX1H	Not found
Vr06g01560	VrWRKY55	1	6	1619826-1621643	IIb	Full-length	WRKYGQK	CX5CX23HX1H	Not found
Vr06g02270	VrWRKY56	1	6	2215784-2218450	IIc	Full-length	WRKYGQK	CX4CX23HX1H	Not found
Vr06g06770	VrWRKY57	1	6	9218315-9221669	I	Full-length	WRKYGQK;WRKYGQK	CX4CX22HX1H;CX4CX23HX1H	Not found
Vr06g07040	VrWRKY58	1	6	9935525-9942117	IIb	Full-length	WRKYGQK	CX5CX23HX1H	Not found
Vr06g07670	VrWRKY59	1	6	11859953-11861072	Null	Full-length	lost	CX4CX22HX1H	Not found
Vr06g11150	VrWRKY60	1	6	26619353-26622182	IIb	Full-length	WRKYGQK	CX5CX23HX1H	Xan_ur_permease
Vr06g12190	VrWRKY61	1	6	29446169-29448444	IId	Full-length	WRKYGQK	CX5CX23HX1H	Plant_zn_clust
Vr06g13520	VrWRKY62	1	6	32662124-32664123	IIa	Full-length	WRKYGQK	CX5CX23HX1H	Not found
Vr06g13730	VrWRKY63	1	6	32944162-32944765	Null	Full-length	WRKYGKK	lost	Not found
Vr07g05680	VrWRKY64	1	7	12051816-12053641	IIb	Full-length	WRKYGQK	CX5CX23HX1H	Not found
Vr07g06660	VrWRKY65	1	7	15154448-15156783	I	Full-length	WRKYGQK;WRKYGQK	CX4CX22HX1H;CX4CX23HX1H	Not found
Vr07g10760	VrWRKY66	1	7	27970345-27972550	IId	Full-length	WRKYGQK	CX5CX23HX1H	Plant_zn_clust
Vr07g15410	VrWRKY67	1	7	35704217-35708114	IIb	Full-length	WRKYGQK	CX5CX23HX1H	Not found
Vr07g21330	VrWRKY68	1	7	44013217-44019345	I	Full-length	WRKYGQK;WRKYGQK;lost	CX4CX22HX1H;lost;CX4CX23HX1H	Not found
Vr07g22750	VrWRKY69	1	7	45789294-45792328	IId	Full-length	WRKYGQK	CX5CX23HX1H	Plant_zn_clust
Vr07g23970	VrWRKY70	1	7	47172847-47175859	IIb	Full-length	WRKYGQK	CX5CX23HX1H	Not found
Vr07g24510	VrWRKY71	1	7	47830812-47838404	Null	Full-length	lost	CX4CX23HX1H	Not found
Vr07g29640	VrWRKY72	1	7	53352986-53354945	III	Full-length	WRKYGQK	CX7CX23HX1C	Not found
Vr07g30190	VrWRKY73	1	7	54050988-54051787	Null	Full-length	lost	CX4CX23HX1H	Not found
Vr07g30880	VrWRKY74	1	7	54761861-54762847	IIe	Full-length	WRKYGQK	CX5CX23HX1H	Not found
Vr08g08840	VrWRKY75	1	8	24882292-24885829	IId	Full-length	WRKYGQK	CX5CX23HX1H	Plant_zn_clust
Vr08g13900	VrWRKY76	1	8	33603447-33613285	I	Full-length	WRKYGQK;WRKYGQK	lost;CX4CX23HX1H	Not found
Vr08g16000	VrWRKY77	1	8	36347891-36349133	IIb	Full-length	WRKYGQK	CX5CX23HX1H	Not found
Vr09g03480	VrWRKY78	1	9	4431363-4434359	III	Full-length	WRKYGQK	CX7CX23HX1C	Not found
Vr09g03960	VrWRKY79	1	9	5364043-5366405	IIc	Full-length	WRKYGQK	CX4CX23HX1H	Not found
Vr09g04070	VrWRKY80	1	9	5658865-5660183	IIe	Full-length	WRKYGQK	CX5CX23HX1H	Not found
Vr09g05200	VrWRKY81	1	9	7543813-7545037	III	Full-length	WRKYGQK	CX7CX23HX1C	Not found
Vr09g05960	VrWRKY82	1	9	8593651-8594931	Null	Partial sequence	WRKYGQK	lost	Not found
Vr10g02560	VrWRKY83	1	10	7173020-7178856	I	Full-length	WRKYGQK;WRKYGQK	CX4CX22HX1H;CX4CX23HX1H	Not found
Vr10g06090	VrWRKY84	1	10	13282065-13284775	IIe	Partial sequence	WRKYGQK	CX5CX23HX1H	Not found
Vr10g06370	VrWRKY85	1	10	13652131-13654202	IIc	Full-length	WRKYGQK	CX4CX17HX1H	Not found
Vr11g01720	VrWRKY86	1	11	1556171-1557365	III	Full-length	WRKYGQK	CX7CX23HX1C	Not found
Vr11g04520	VrWRKY87	1	11	4295522-4297007	IId	Full-length	WRKYGQK	CX5CX23HX1H	Plant_zn_clust
Vr11g10580	VrWRKY88	1	11	14939425-14941436	IIb	Full-length	WRKYGQK	CX5CX23HX1H	Not found
