# Supplementary material for: WRKY transcription factors in legumes
Source: BMC Plant Biol. 2018 Oct 17;18:243. doi: 10.1186/s12870-018-1467-2 (PMC6192229; doi:10.1186/s12870-018-1467-2)
Supplement: Supplementary file 6 — Table S2. Comparison of gene features between WRKY orthologs and paralogs. Fop: frequency of optimal codons; GC1: GC content at first codon positions; GC2: GC content at second codon positions; GC3: GC content at third codon positions. aMean ± SD (XLSX 10 kb) [file 12870_2018_1467_MOESM6_ESM.xlsx]

## Sheet: Table S2
	aOrtholog	aParalog	P value
Fop	0.3989±0.0375	0.4005±0.0321	0.9985
Polypeptide length	356±116	394±145	0.1835
GC1	47.0477±3.9846	47.5235±4.4792	0.3094
GC2	42.8085±3.8272	43.4235±4.1920	0.1864
GC3	42.0869±6.8950	42.2624±7.4954	0.6149
