# Supplementary material for: WRKY transcription factors in legumes
Source: BMC Plant Biol. 2018 Oct 17;18:243. doi: 10.1186/s12870-018-1467-2 (PMC6192229; doi:10.1186/s12870-018-1467-2)
Supplement: Supplementary file 7 — Table S3. Absolute value of gene feature and gene expression between Glycine max WRKY duplicates. DAF: day after flowering; Fop: frequency of optimal codons; GC1: GC content at first codon positions; GC2: GC content at second codon positions; GC3: GC content at third codon positions. (XLSX 16 kb) [file 12870_2018_1467_MOESM7_ESM.xlsx]

## Sheet: Table S3
Query id	Subject id	Fop	Ploypeptide length	GC1	GC2	GC3	Young leaf	Flower	One cm pod	Pod shell 10DAF	Pod shell 14DAF	Seed 10DAF	Seed 14DAF	Seed 21DAF	Seed 25DAF	Seed 28DAF	Seed 35DAF	Seed 42DAF	Root	Nodule
GmWRKY106	GmWRKY139	0.014	2	1.334	1.659	2.852	4.16993	3.80735	3.16993	6.55459	5.04439	1.58496	1	2.80735	4.08746	2.32193	4.39232	1.58496	4	6.42626
GmWRKY124	GmWRKY10	0.005	3	0.411	0.738	1.51	4.9542	3.32193	3.16993	4	2.58496	1.58496	0	2.32193	4.58496	1.58496	4	1	5.39232	2
GmWRKY133	GmWRKY105	0.007	14	0.501	0.616	1.54	4.45943	4.85798	2.32193	3.80735	3.16993	0	1.58496	1.58496	3.58496	3.32193	3.90689	2.80735	1.58496	6.12928
GmWRKY137	GmWRKY136	0.073	4	2.266	2.167	3.136	0	0	0	0	0	0	0	0	0	0	0	0	0	0
GmWRKY139	GmWRKY56	0.005	4	1.059	2.341	3.119	6.50779	4.08746	2.58496	5.52356	4.39232	0	1.58496	3	2.80735	2.58496	4.45943	2.32193	2.32193	5.49185
GmWRKY152	GmWRKY117	0.001	7	0.058	1.33	1.938	0	0	1	0	0	1	0	0	0	0	0	0	4.32193	3.70044
GmWRKY160	GmWRKY110	0.011	7	1.155	0.591	3.209	0	4.32193	1	1	1.58496	0	1.58496	1	1	2.32193	2.58496	1	5.75489	0
GmWRKY163	GmWRKY11	0.009	2	2.396	1.797	0.541	6.32193	4.16993	5.04439	6.18982	4.80735	2.58496	4.16993	2	2.32193	3.90689	4.45943	2	6.08746	4.52356
GmWRKY170	GmWRKY108	0.004	9	1.945	0.983	0.015	4.45943	1.58496	4	4.45943	4.16993	1	1.58496	0	0	2	1.58496	2.32193	2.80735	1.58496
GmWRKY172	GmWRKY122	0.004	10	1.193	0.079	0.744	0	0	0	0	0	0	0	0	0	0	0	0	0	0
GmWRKY173	GmWRKY120	0.014	0	0.554	0.184	0.369	0	0	0	0	0	1	0	0	0	0	0	0	6.64386	5.20945
GmWRKY18	GmWRKY167	0.021	0	0	0	2.422	4.70044	4.08746	5.90689	6	4.58496	5.08746	5.2854	1.58496	4.70044	4.32193	5.12928	4.08746	6.62936	6.22882
GmWRKY180	GmWRKY109	0.009	3	0.593	0.538	0.4	4.45943	5.64386	5.20945	4.52356	1	3.90689	3.90689	2.32193	2.58496	2	2.58496	1.58496	5.67243	3.90689
GmWRKY19	GmWRKY62	0.004	6	0.322	0.586	0.339	1	4.80735	2.32193	2.32193	0	1.58496	1	0	3.16993	2.32193	2	0	6.62936	2.80735
GmWRKY32	GmWRKY28	0.015	4	0.372	1.682	1.062	1.58496	4.75489	4.39232	3.58496	4.80735	3.58496	1	2.32193	0	1	2.32193	3	5.20945	6.45943
GmWRKY35	GmWRKY14	0.02	0	0.621	0	0.31	5.75489	7.26679	3.32193	5.78136	5.88264	3.90689	4.85798	4.08746	5.08746	5.39232	5	5	7.66534	7.09803
GmWRKY4	GmWRKY174	0.011	3	0.055	0.885	1.455	5.12928	5.52356	4.64386	4.32193	3.32193	2.58496	2.58496	2.80735	1	2	2	3.32193	3.45943	1
GmWRKY43	GmWRKY179	0.006	0	1.102	0.551	0.827	1	5.04439	0	3.58496	5.2854	1	2.58496	1	1	1	1.58496	1	1	4.16993
GmWRKY46	GmWRKY20	0	7.33333	0.052	0.455	1.322	6.67243	5.67243	5.49185	6.67243	7.3837	3.45943	4.24793	3.58496	4.9542	4.08746	4.39232	3.45943	5	6.26679
GmWRKY49	GmWRKY39	0.012	5	0.632	0.267	2.233	5.32193	6.42626	3.32193	5.16993	4.32193	2	3	2.80735	4	2.80735	2	2	6.70044	5.85798
GmWRKY52	GmWRKY16	0.014	2	0.438	0.368	2.139	3.58496	4.39232	1.58496	3	3.58496	2	3.45943	1.58496	1.58496	2	1.58496	1.58496	6.97728	4.32193
GmWRKY53	GmWRKY155	0.012	7	0.492	0.113	0.133	0	5.12928	1	3.32193	3.58496	1	1	0	1.58496	0	0	0	3.16993	2
GmWRKY56	GmWRKY106	0.009	2	0.275	0.682	0.267	6.20945	4.90689	2	5.61471	3.70044	1.58496	1	1	3.45943	1	1	1.58496	3.58496	5.39232
GmWRKY57	GmWRKY125	0	1	0.183	2.137	0.156	6.52356	3.80735	5.90689	8.04439	8.87652	2	3.58496	2.32193	3.32193	1.58496	1.58496	1.58496	5.04439	5.12928
GmWRKY60	GmWRKY55	0.007	4	1.817	1.743	1.527	3.58496	3.16993	4.85798	5.16993	5.88264	2.58496	1	1.58496	1.58496	0	2.32193	0	2.80735	5.70044
GmWRKY61	GmWRKY21	0.019	0	1.523	2.03	1.523	1	2.58496	0	0	1	1.58496	1	1	0	0	0	0	4.45943	2.32193
GmWRKY63	GmWRKY143	0.004	0	0.359	0.359	1.075	2.80735	1	0	1.58496	2	1	0	0	0	0	0	0	0	0
GmWRKY64	GmWRKY123	0.003	0	0.518	0.518	4.664	0	1.58496	0	0	0	1	0	0	0	0	0	0	4.58496	3.80735
GmWRKY66	GmWRKY1	0.006	1	1.344	0.112	0.541	2.32193	2	2	1	2.32193	0	0	0	0	0	0	0	2.58496	5.93074
GmWRKY67	GmWRKY54	0.008	3	0.476	1.287	0.727	0	4.39232	1	1	4.08746	2.32193	3.16993	2	3.58496	1.58496	2.32193	1	5.24793	3
GmWRKY71	GmWRKY141	0.004	2	0.611	0.06	0.042	1	4.90689	3.70044	3.45943	1.58496	1	0	1	0	1	1	2	1	4.39232
GmWRKY74	GmWRKY140	0.003	1	0.882	1.098	0.456	3.16993	3.58496	1.58496	1	2.32193	4.39232	3.70044	2.58496	3	3.58496	3.70044	4.45943	6.26679	4.90689
GmWRKY76	GmWRKY5	0.008	0	0.591	0.787	1.772	3.32193	3.16993	0	1.58496	4.24793	1	0	0	2.58496	2	2.32193	3.16993	2.58496	6.40939
GmWRKY89	GmWRKY114	0.015	13	0.34	0.901	1.308	3.58496	5.08746	3.80735	3.90689	1	2.58496	1	0	1.58496	2.58496	3.45943	2.80735	3.70044	7.15987
GmWRKY9	GmWRKY69	0.003	0	0.219	0.219	0.658	5.52356	5	5.42626	4.45943	4.32193	3.90689	3.80735	2.80735	2.32193	1.58496	2	1	6.70044	3.45943
GmWRKY90	GmWRKY48	0.011	6	1.109	0.009	0.778	2.32193	1	2	1	1	2	3.45943	2	3.58496	3.32193	2.32193	2.32193	7.78136	7.93664
GmWRKY92	GmWRKY6	0.005	4	0.753	0.177	1.201	1.58496	4.64386	1.58496	3.16993	5.20945	0	1.58496	1	0	1	1.58496	0	3.45943	2.32193
GmWRKY94	GmWRKY111	0.003	4	0.367	1.61	1.567	0	2	2.58496	2.58496	1.58496	1	0	1	1	0	0	0	1.58496	2
GmWRKY95	GmWRKY79	0.01	0	1.852	3.087	1.852	0	0	0	0	0	0	0	0	0	0	1.58496	0	0	1
GmWRKY96	GmWRKY85	0.01	0	2.466	1.644	1.096	0	2.32193	0	2	2	0	0	0	0	1	1	0	3	4.08746
GmWRKY97	GmWRKY58	0.021	2	0.303	0.362	0.874	1.58496	3	1	3.58496	5.08746	0	0	1	0	0	0	0	3.32193	2.58496
